# Supplementary material for: 1,5-Dibromo-2,4-dimeth­oxy­benzene
Source: Acta Crystallogr Sect E Struct Rep Online. 2012 Nov 30;68(Pt 12):o3479. doi: 10.1107/S1600536812047848 (PMC3589051; doi:10.1107/S1600536812047848)
Supplement: Supplementary file 1 [file e-68-o3479-sup1.cif]

##############################################################################
#                                                                            #
# This CIF contains the data in a paper accepted for publication in          #
# Acta Crystallographica Section E. It conforms to the requirements of       #
# Notes for Authors for Acta Crystallographica Section E, and has been       #
# peer reviewed under the auspices of the IUCr Commission on Journals.       #
#                                                                            #
# Full details of the Crystallographic Information File format               #
# are given in the paper "The Crystallographic Information File (CIF):       #
# a New Standard Archive File for Crystallography" by S. R. Hall, F. H.      #
# Allen and I. D. Brown [Acta Cryst. (1991), A47, 655-685].                  #
#                                                                            #
# The current version of the core CIF dictionary is obtainable from          #
# ftp://ftp.iucr.org/pub/cif_core.dic.                                       #
#                                                                            #
# Software is freely available for graphical display of the structure(s)     #
# in this CIF. For information consult the CIF software page                 #
# http://www.iucr.org/resources/cif/software.                                #
#                                                                            #
# This file may be used for bona fide research purposes within the           #
# scientific community so long as proper attribution is given to the journal # 
# article from which it was obtained.                                        #
#                                                                            #
##############################################################################
data_I
_audit_creation_method     SHELXL-97
_chemical_name_systematic
;
1,5-Dibromo-2,4-dimethoxybenzene
;
_chemical_name_common     1,5-dibromo-2,4-dimethoxybenzene
_chemical_formula_moiety     'C8 H8 Br2 O2'
_chemical_formula_sum     'C8 H8 Br2 O2'
_chemical_formula_iupac     'C8 H8 Br2 O2'
_chemical_formula_weight     295.96
_chemical_melting_point_gt     414
_chemical_melting_point_lt     413
_symmetry_cell_setting     monoclinic
_symmetry_space_group_name_H-M     'P 21/c'
_symmetry_space_group_name_Hall     '-P 2ybc'
loop_
    _symmetry_equiv_pos_as_xyz
    'x, y, z'
    '-x, y+1/2, -z+1/2'
    '-x, -y, -z'
    'x, -y-1/2, z-1/2'
_cell_length_a     7.7944(2)
_cell_length_b     8.5884(4)
_cell_length_c     14.7877(4)
_cell_angle_alpha     90.00
_cell_angle_beta     107.8380(10)
_cell_angle_gamma     90.00
_cell_volume     942.32(6)
_cell_formula_units_Z     4
_cell_measurement_reflns_used     9980
_cell_measurement_theta_min     2.68
_cell_measurement_theta_max     28.26
_cell_measurement_temperature     200(2)
_exptl_crystal_description     'block'
_exptl_crystal_colour     'white'
_exptl_crystal_size_max     0.469
_exptl_crystal_size_mid     0.458
_exptl_crystal_size_min     0.340
_exptl_crystal_density_diffrn     2.086
_exptl_crystal_density_meas     ?
_exptl_crystal_density_method     'not measured'
_exptl_crystal_F_000     568
_exptl_absorpt_coefficient_mu     8.558
_exptl_absorpt_correction_type     multi-scan
_exptl_absorpt_process_details
;
(SADABS; Bruker, 2008)
;
_exptl_absorpt_correction_T_min     0.6741
_exptl_absorpt_correction_T_max     1.0000
_exptl_special_details     ?
_diffrn_ambient_temperature     200(2)
_diffrn_radiation_type     MoK\a
_diffrn_radiation_wavelength     0.71073
_diffrn_radiation_source     'fine-focus sealed tube'
_diffrn_radiation_monochromator     graphite
_diffrn_measurement_device_type     'Bruker APEXII CCD'
_diffrn_measurement_device     ?
_diffrn_measurement_method     '\f and \w scans'
_diffrn_reflns_number     15097
_diffrn_reflns_av_R_equivalents     0.0317
_diffrn_reflns_av_sigmaI/netI     0.0190
_diffrn_reflns_theta_min     2.75
_diffrn_reflns_theta_max     28.36
_diffrn_reflns_theta_full     28.36
_diffrn_measured_fraction_theta_max     0.996
_diffrn_measured_fraction_theta_full     0.996
_diffrn_reflns_limit_h_min     -10
_diffrn_reflns_limit_h_max     10
_diffrn_reflns_limit_k_min     -11
_diffrn_reflns_limit_k_max     11
_diffrn_reflns_limit_l_min     -18
_diffrn_reflns_limit_l_max     19
_refine_special_details
;
;
_reflns_number_total     2350
_reflns_number_gt     2094
_reflns_threshold_expression     I>2\s(I)
_refine_ls_structure_factor_coef     Fsqd
_refine_ls_matrix_type     full
_refine_ls_R_factor_all     0.0263
_refine_ls_R_factor_gt     0.0214
_refine_ls_wR_factor_gt     0.0472
_refine_ls_wR_factor_ref     0.0489
_refine_ls_goodness_of_fit_ref     1.078
_refine_ls_restrained_S_all     1.078
_refine_ls_number_reflns     2350
_refine_ls_number_parameters     111
_refine_ls_number_restraints     0
_refine_ls_hydrogen_treatment     constr
_refine_ls_weighting_scheme     calc
_refine_ls_weighting_details
         'calc w=1/[\s^2^(Fo^2^)+(0.0199P)^2^+0.5315P] where P=(Fo^2^+2Fc^2^)/3'
_atom_sites_solution_hydrogens     geom
_atom_sites_solution_primary     direct
_atom_sites_solution_secondary     difmap
_refine_ls_shift/su_max     0.001
_refine_ls_shift/su_mean     0.000
_refine_diff_density_max     0.551
_refine_diff_density_min     -0.517
_refine_ls_extinction_method     none
_refine_ls_extinction_coef     ?
_refine_ls_abs_structure_Flack     ?
loop_
    _atom_type_symbol
    _atom_type_description
    _atom_type_scat_dispersion_real
    _atom_type_scat_dispersion_imag
    _atom_type_scat_source
    'C' 'C' 0.0033 0.0016
                         'International Tables Vol C Tables 4.2.6.8 and 6.1.1.4'
    'H' 'H' 0.0000 0.0000
                         'International Tables Vol C Tables 4.2.6.8 and 6.1.1.4'
    'Br' 'Br' -0.2901 2.4595
                         'International Tables Vol C Tables 4.2.6.8 and 6.1.1.4'
    'O' 'O' 0.0106 0.0060
                         'International Tables Vol C Tables 4.2.6.8 and 6.1.1.4'
_computing_data_collection     'APEX2 (Bruker, 2010)'
_computing_cell_refinement     'SAINT (Bruker, 2010)'
_computing_data_reduction     'SAINT (Bruker, 2010)'
_computing_structure_solution     'SHELXS97 (Sheldrick, 2008)'
_computing_structure_refinement     'SHELXL97 (Sheldrick, 2008)'
_computing_molecular_graphics
      'ORTEP-3 (Farrugia, 2012) and <i>Mercury</i> (Macrae <i>et al.</i>, 2008)'
_computing_publication_material
                            'SHELXL97 (Sheldrick, 2008) and PLATON (Spek, 2009)'
loop_
    _atom_site_type_symbol
    _atom_site_label
    _atom_site_fract_x
    _atom_site_fract_y
    _atom_site_fract_z
    _atom_site_U_iso_or_equiv
    _atom_site_adp_type
    _atom_site_calc_flag
    _atom_site_refinement_flags
    _atom_site_occupancy
    _atom_site_symmetry_multiplicity
    _atom_site_disorder_assembly
    _atom_site_disorder_group
    Br Br1 0.43964(3) 0.63810(3) 0.268745(16) 0.04029(7) Uani d . 1 1 . .
    Br Br2 0.29505(3) 0.26527(3) -0.060701(15) 0.03453(7) Uani d . 1 1 . .
    O O1 0.07656(18) 0.52208(17) 0.26640(10) 0.0321(3) Uani d . 1 1 . .
    O O2 -0.04398(17) 0.19995(17) -0.01445(10) 0.0323(3) Uani d . 1 1 . .
    C C1 0.2839(2) 0.5013(2) 0.18080(13) 0.0256(4) Uani d . 1 1 . .
    C C2 0.3359(2) 0.4436(2) 0.10619(13) 0.0265(4) Uani d . 1 1 . .
    H H2 0.4487 0.4729 0.0992 0.032 Uiso calc R 1 1 . .
    C C3 0.2236(2) 0.3432(2) 0.04159(13) 0.0243(4) Uani d . 1 1 . .
    C C4 0.0576(2) 0.2998(2) 0.05093(13) 0.0235(4) Uani d . 1 1 . .
    C C5 0.0069(2) 0.3587(2) 0.12664(13) 0.0250(4) Uani d . 1 1 . .
    H H5 -0.1056 0.3292 0.1339 0.030 Uiso calc R 1 1 . .
    C C6 0.1190(2) 0.4601(2) 0.19174(13) 0.0244(4) Uani d . 1 1 . .
    C C7 -0.2196(3) 0.1625(3) -0.00979(15) 0.0338(4) Uani d . 1 1 . .
    H H7A -0.2815 0.0957 -0.0636 0.051 Uiso calc R 1 1 . .
    H H7B -0.2888 0.2585 -0.0123 0.051 Uiso calc R 1 1 . .
    H H7C -0.2089 0.1075 0.0498 0.051 Uiso calc R 1 1 . .
    C C8 -0.0860(3) 0.4691(3) 0.28213(15) 0.0340(4) Uani d . 1 1 . .
    H H8A -0.0983 0.5179 0.3397 0.051 Uiso calc R 1 1 . .
    H H8B -0.0816 0.3557 0.2898 0.051 Uiso calc R 1 1 . .
    H H8C -0.1894 0.4976 0.2277 0.051 Uiso calc R 1 1 . .
loop_
    _atom_site_aniso_label
    _atom_site_aniso_U_11
    _atom_site_aniso_U_22
    _atom_site_aniso_U_33
    _atom_site_aniso_U_12
    _atom_site_aniso_U_13
    _atom_site_aniso_U_23
    Br1 0.02623(10) 0.04018(13) 0.05077(14) -0.00833(8) 0.00632(9) -0.01578(9)
    Br2 0.02932(11) 0.04093(12) 0.03863(12) -0.00448(8) 0.01823(9) -0.00465(8)
    O1 0.0301(7) 0.0358(8) 0.0333(7) -0.0062(6) 0.0138(6) -0.0083(6)
    O2 0.0238(7) 0.0400(8) 0.0353(7) -0.0105(6) 0.0123(6) -0.0101(6)
    C1 0.0209(8) 0.0209(8) 0.0314(9) -0.0031(6) 0.0026(7) -0.0002(7)
    C2 0.0195(8) 0.0241(9) 0.0356(10) -0.0015(7) 0.0082(7) 0.0049(7)
    C3 0.0215(8) 0.0235(9) 0.0288(9) 0.0008(6) 0.0093(7) 0.0039(7)
    C4 0.0197(8) 0.0222(8) 0.0272(9) -0.0012(7) 0.0053(7) 0.0030(7)
    C5 0.0195(8) 0.0257(9) 0.0309(9) -0.0025(7) 0.0094(7) 0.0026(7)
    C6 0.0248(8) 0.0218(8) 0.0263(9) 0.0015(7) 0.0071(7) 0.0034(7)
    C7 0.0227(9) 0.0418(11) 0.0371(11) -0.0098(8) 0.0093(8) -0.0034(9)
    C8 0.0336(10) 0.0397(11) 0.0328(10) -0.0050(8) 0.0165(8) -0.0030(9)
_geom_special_details
;
;
loop_
    _geom_bond_atom_site_label_1
    _geom_bond_atom_site_label_2
    _geom_bond_site_symmetry_2
    _geom_bond_distance
    _geom_bond_publ_flag
    Br1 C1 . 1.8918(18) ?
    Br2 C3 . 1.8873(19) ?
    O1 C6 . 1.355(2) ?
    O1 C8 . 1.431(2) ?
    O2 C4 . 1.352(2) ?
    O2 C7 . 1.428(2) ?
    C1 C2 . 1.379(3) ?
    C1 C6 . 1.389(2) ?
    C2 C3 . 1.382(3) ?
    C2 H2 . 0.9500 ?
    C3 C4 . 1.393(2) ?
    C4 C5 . 1.392(3) ?
    C5 C6 . 1.391(3) ?
    C5 H5 . 0.9500 ?
    C7 H7A . 0.9800 ?
    C7 H7B . 0.9800 ?
    C7 H7C . 0.9800 ?
    C8 H8A . 0.9800 ?
    C8 H8B . 0.9800 ?
    C8 H8C . 0.9800 ?
loop_
    _geom_angle_atom_site_label_1
    _geom_angle_atom_site_label_2
    _geom_angle_atom_site_label_3
    _geom_angle_site_symmetry_1
    _geom_angle_site_symmetry_3
    _geom_angle
    _geom_angle_publ_flag
    C6 O1 C8 . . 117.21(15) ?
    C4 O2 C7 . . 117.93(15) ?
    C2 C1 C6 . . 120.73(17) ?
    C2 C1 Br1 . . 119.28(13) ?
    C6 C1 Br1 . . 119.99(14) ?
    C1 C2 C3 . . 119.87(17) ?
    C1 C2 H2 . . 120.1 ?
    C3 C2 H2 . . 120.1 ?
    C2 C3 C4 . . 120.59(17) ?
    C2 C3 Br2 . . 119.71(13) ?
    C4 C3 Br2 . . 119.70(14) ?
    O2 C4 C5 . . 123.84(16) ?
    O2 C4 C3 . . 117.20(16) ?
    C5 C4 C3 . . 118.96(16) ?
    C6 C5 C4 . . 120.72(16) ?
    C6 C5 H5 . . 119.6 ?
    C4 C5 H5 . . 119.6 ?
    O1 C6 C1 . . 117.41(16) ?
    O1 C6 C5 . . 123.47(16) ?
    C1 C6 C5 . . 119.12(17) ?
    O2 C7 H7A . . 109.5 ?
    O2 C7 H7B . . 109.5 ?
    H7A C7 H7B . . 109.5 ?
    O2 C7 H7C . . 109.5 ?
    H7A C7 H7C . . 109.5 ?
    H7B C7 H7C . . 109.5 ?
    O1 C8 H8A . . 109.5 ?
    O1 C8 H8B . . 109.5 ?
    H8A C8 H8B . . 109.5 ?
    O1 C8 H8C . . 109.5 ?
    H8A C8 H8C . . 109.5 ?
    H8B C8 H8C . . 109.5 ?
loop_
    _geom_torsion_atom_site_label_1
    _geom_torsion_atom_site_label_2
    _geom_torsion_atom_site_label_3
    _geom_torsion_atom_site_label_4
    _geom_torsion_site_symmetry_1
    _geom_torsion_site_symmetry_2
    _geom_torsion_site_symmetry_3
    _geom_torsion_site_symmetry_4
    _geom_torsion
    _geom_torsion_publ_flag
    C6 C1 C2 C3 . . . . -0.3(3) ?
    Br1 C1 C2 C3 . . . . 179.81(14) ?
    C1 C2 C3 C4 . . . . 0.2(3) ?
    C1 C2 C3 Br2 . . . . 179.77(14) ?
    C7 O2 C4 C5 . . . . 5.2(3) ?
    C7 O2 C4 C3 . . . . -175.84(17) ?
    C2 C3 C4 O2 . . . . -179.34(16) ?
    Br2 C3 C4 O2 . . . . 1.1(2) ?
    C2 C3 C4 C5 . . . . -0.3(3) ?
    Br2 C3 C4 C5 . . . . -179.86(13) ?
    O2 C4 C5 C6 . . . . 179.44(17) ?
    C3 C4 C5 C6 . . . . 0.5(3) ?
    C8 O1 C6 C1 . . . . -174.78(17) ?
    C8 O1 C6 C5 . . . . 5.2(3) ?
    C2 C1 C6 O1 . . . . -179.57(17) ?
    Br1 C1 C6 O1 . . . . 0.3(2) ?
    C2 C1 C6 C5 . . . . 0.5(3) ?
    Br1 C1 C6 C5 . . . . -179.65(13) ?
    C4 C5 C6 O1 . . . . 179.48(17) ?
    C4 C5 C6 C1 . . . . -0.5(3) ?
loop_
    _geom_hbond_atom_site_label_D
    _geom_hbond_atom_site_label_H
    _geom_hbond_atom_site_label_A
    _geom_hbond_site_symmetry_A
    _geom_hbond_distance_DH
    _geom_hbond_distance_HA
    _geom_hbond_distance_DA
    _geom_hbond_angle_DHA
    _geom_hbond_publ_flag
    C7 H7C O1 2_545 0.98 2.70 3.632(3) 159.7 yes
    C1 Br1 <i>C</i>~g~ 2_655 1.8918(18) 3.7464(8) 5.5701(19) 161.15(5) no
_iucr_refine_instructions_details
;
TITL ca1_aa in P2(1)/n           New: P21/c
CELL  0.71073    7.7944    8.5884   14.7877    90.000   107.838    90.000
ZERR        4    0.0002    0.0004    0.0004     0.000     0.001     0.000
LATT   1
SYMM             - X ,    0.50000 + Y ,    0.50000 - Z
SFAC  C  H Br  O
UNIT    32   32   8   8
ACTA
BOND $H
CONF
HTAB
TEMP -73
OMIT -4   0   2
EQIV $1 -x,-1/2+y,1/2-z
HTAB C7 O1_$1
MPLA C1 C2 C3 C4 C5 C6 O1 O2 C7 C8 BR1 BR2
L.S. 10
FMAP 2
PLAN -5
WGHT    0.019900    0.531500
FVAR       0.17897
BR1   3    0.439644    0.638102    0.268745    11.00000    0.02623    0.04018 =
         0.05077   -0.01578    0.00632   -0.00833
BR2   3    0.295054    0.265274   -0.060701    11.00000    0.02932    0.04093 =
         0.03863   -0.00465    0.01823   -0.00448
O1    4    0.076562    0.522078    0.266402    11.00000    0.03005    0.03579 =
         0.03330   -0.00829    0.01384   -0.00619
O2    4   -0.043983    0.199951   -0.014450    11.00000    0.02379    0.04000 =
         0.03529   -0.01013    0.01229   -0.01054
C1    1    0.283896    0.501258    0.180804    11.00000    0.02090    0.02095 =
         0.03135   -0.00021    0.00257   -0.00308
C2    1    0.335902    0.443645    0.106188    11.00000    0.01954    0.02410 =
         0.03563    0.00492    0.00825   -0.00153
AFIX  43
H2    2    0.448690    0.472918    0.099189    11.00000   -1.20000
AFIX   0
C3    1    0.223631    0.343220    0.041590    11.00000    0.02154    0.02350 =
         0.02880    0.00394    0.00932    0.00084
C4    1    0.057625    0.299845    0.050927    11.00000    0.01971    0.02215 =
         0.02722    0.00297    0.00530   -0.00121
C5    1    0.006869    0.358654    0.126640    11.00000    0.01952    0.02570 =
         0.03086    0.00259    0.00940   -0.00251
AFIX  43
H5    2   -0.105629    0.329198    0.133938    11.00000   -1.20000
AFIX   0
C6    1    0.119028    0.460072    0.191738    11.00000    0.02478    0.02175 =
         0.02629    0.00336    0.00713    0.00152
C7    1   -0.219568    0.162499   -0.009787    11.00000    0.02272    0.04176 =
         0.03708   -0.00345    0.00931   -0.00981
AFIX 137
H7A   2   -0.281494    0.095735   -0.063638    11.00000   -1.50000
H7B   2   -0.288787    0.258526   -0.012285    11.00000   -1.50000
H7C   2   -0.208928    0.107532    0.049760    11.00000   -1.50000
AFIX   0
C8    1   -0.085987    0.469147    0.282134    11.00000    0.03365    0.03972 =
         0.03281   -0.00303    0.01645   -0.00502
AFIX 137
H8A   2   -0.098327    0.517874    0.339746    11.00000   -1.50000
H8B   2   -0.081606    0.355731    0.289783    11.00000   -1.50000
H8C   2   -0.189378    0.497577    0.227651    11.00000   -1.50000
HKLF 4 1  1.0000  0.0000  0.0000  0.0000 -1.0000  0.0000 -1.0000  0.0000 -1.0000
REM  ca1_aa in P2(1)/n           New: P21/c
REM R1 =  0.0214 for   2094 Fo > 4sig(Fo)  and  0.0263 for all   2350 data
REM    111 parameters refined using      0 restraints
END
;
data_global
_journal_date_recd_electronic     2012-11-02
_journal_date_accepted     2012-11-21
_journal_name_full     'Acta Crystallographica, Section E'
_journal_year     2012
_journal_volume     68
_journal_issue     12
_journal_page_first     o3479
_journal_page_last     o3479
_journal_paper_category     QO
_journal_paper_doi     10.1107/S1600536812047848
_journal_coeditor_code     ZS2243
_publ_contact_author_name     'Dr Richard Betz'
_publ_contact_author_address
;
Department of Chemistry
Nelson Mandela Metropolitan University
Summerstrand Campus (South)
University Way
Summerstrand
PO Box 77000
Port Elizabeth
6031
South Africa
;
_publ_contact_author_email     'richard.betz@webmail.co.za'
_publ_contact_author_fax     '+27-41-504-4236'
_publ_contact_author_phone     '+27-41-504-4285'
_publ_section_title
;
1,5-Dibromo-2,4-dimethoxybenzene
;
loop_
    _publ_author_name
    _publ_author_address
    'Vijesh, A. M.'
;
GITAM University
Department of Engineering Chemistry
GIT
Rushikonda
Visakhapatnam, A.P. 530 045
India
;
    'Isloor, Arun M.'
;
National Institute of Technology-Karnataka
Department of Chemistry
Medicinal Chemistry Laboratory
Surathkal
Mangalore 575 025
India
;
    'Gerber, Thomas'
;
Nelson Mandela Metropolitan University
Summerstrand Campus
Department of Chemistry
University Way
Summerstrand
PO Box 77000
Port Elizabeth
6031
South Africa
;
    'van Brecht, Benjamin'
;
Nelson Mandela Metropolitan University
Summerstrand Campus
Department of Chemistry
University Way
Summerstrand
PO Box 77000
Port Elizabeth
6031
South Africa
;
    'Betz, Richard'
;
Nelson Mandela Metropolitan University
Summerstrand Campus
Department of Chemistry
University Way
Summerstrand
PO Box 77000
Port Elizabeth
6031
South Africa
;
