# Supplementary material for: 1,5-Dibromo-2,4-dimeth­oxy­benzene
Source: Acta Crystallogr Sect E Struct Rep Online. 2012 Nov 30;68(Pt 12):o3479. doi: 10.1107/S1600536812047848 (PMC3589051; doi:10.1107/S1600536812047848)
Supplement: Supplementary file 3 [file e-68-o3479-Isup3.hkl]

# 
# h,k,l, Fc-squared, Fo-squared, sigma(Fo-squared) and status flag 
# 
data_I
_shelx_title ' ca1_aa in P2(1)/n           New: P21/c' 
_shelx_refln_list_code          4 
_shelx_F_calc_maximum      172.00 
_exptl_crystal_F_000       568.00 
_reflns_d_resolution_high  0.7481 
 
loop_ 
 _symmetry_equiv_pos_as_xyz 
 'x, y, z' 
 '-x, y+1/2, -z+1/2' 
 '-x, -y, -z' 
 'x, -y-1/2, z-1/2' 
 
_cell_length_a     7.7944 
_cell_length_b     8.5884 
_cell_length_c    14.7877 
_cell_angle_alpha  90.000 
_cell_angle_beta  107.838 
_cell_angle_gamma  90.000 
 
_shelx_F_squared_multiplier     1.000 
 
loop_ 
 _refln_index_h 
 _refln_index_k 
 _refln_index_l 
 _refln_F_squared_calc 
 _refln_F_squared_meas 
 _refln_F_squared_sigma 
 _refln_observed_status 
   1   0   0      939.36      981.84     12.81 o 
   2   0   0        5.70       11.61      1.04 o 
   3   0   0     4135.18     4586.45     58.12 o 
   4   0   0     2894.15     3157.57     40.09 o 
   5   0   0     3396.06     3560.49     48.70 o 
   6   0   0     2082.57     2217.67     33.69 o 
   7   0   0     4658.60     4742.77     75.03 o 
   8   0   0     4271.36     4186.29     85.79 o 
   9   0   0      345.67      363.08     22.64 o 
   1   1   0     6626.57     6796.85     66.97 o 
   2   1   0      128.20      126.69      1.97 o 
   3   1   0    18677.93    19319.56    188.65 o 
   4   1   0    17699.62    18219.17    171.00 o 
   5   1   0     2276.56     2346.71     23.38 o 
   6   1   0      652.34      675.17      8.33 o 
   7   1   0        0.40        6.80      3.09 o 
   8   1   0      684.11      655.39     11.62 o 
   9   1   0      216.09      214.44     11.20 o 
   0   2   0     9346.35     8976.88    120.46 o 
   1   2   0     2089.31     2015.02     20.06 o 
   2   2   0     3818.17     3854.64     36.49 o 
   3   2   0     4563.38     4767.04     46.12 o 
   4   2   0     3201.79     3324.60     34.45 o 
   5   2   0      693.89      694.99      8.21 o 
   6   2   0        9.84       19.23      3.00 o 
   7   2   0     1734.84     1765.01     35.91 o 
   8   2   0      813.28      789.00     16.29 o 
   9   2   0      171.22      174.73     11.24 o 
   1   3   0    10123.83     9840.85     99.23 o 
   2   3   0     4502.43     4427.37     43.16 o 
   3   3   0      138.09      140.71      3.54 o 
   4   3   0      555.39      500.69      8.62 o 
   5   3   0     2275.43     2330.39     27.75 o 
   6   3   0     4487.34     4442.87     55.69 o 
   7   3   0      677.85      699.32     12.68 o 
   8   3   0      305.98      298.21      9.97 o 
   9   3   0      621.64      623.15     19.07 o 
   0   4   0      647.20      643.20     11.33 o 
   1   4   0     4487.74     4494.54     46.86 o 
   2   4   0    11901.40    11652.24    130.15 o 
   3   4   0     7249.84     7201.07     82.94 o 
   4   4   0        6.85       13.37      2.38 o 
   5   4   0     8371.28     8560.15    112.83 o 
   6   4   0      427.04      454.05      9.34 o 
   7   4   0        6.56        8.39      4.61 o 
   8   4   0       13.90       13.91      6.84 o 
   9   4   0     1745.12     1683.32     36.55 o 
   1   5   0     8145.07     8175.01     96.15 o 
   2   5   0     7489.91     7374.09     84.97 o 
   3   5   0      226.93      230.99      4.35 o 
   4   5   0      142.94      147.60      4.78 o 
   5   5   0     1011.48     1032.08     16.27 o 
   6   5   0     4399.45     4356.31     62.24 o 
   7   5   0      700.64      697.56     13.05 o 
   8   5   0      174.37      185.31      9.45 o 
   0   6   0      198.70      220.70      7.68 o 
   1   6   0       85.45       95.61      3.86 o 
   2   6   0     2926.60     2852.78     36.86 o 
   3   6   0     1515.55     1484.91     18.51 o 
   4   6   0       36.69       45.01      5.47 o 
   5   6   0     2061.54     2115.55     33.64 o 
   6   6   0      794.68      812.45     15.15 o 
   7   6   0       51.68       51.60      6.00 o 
   8   6   0        2.93        8.71      6.74 o 
   1   7   0      936.17      920.32     13.94 o 
   2   7   0      102.43      103.27      3.91 o 
   3   7   0      497.51      514.75      9.01 o 
   4   7   0     1432.62     1440.71     19.54 o 
   5   7   0        4.91        5.49      4.84 o 
   6   7   0       59.93       58.26      5.76 o 
   7   7   0        0.41       -1.10      7.29 o 
   0   8   0     2799.13     2787.43     67.04 o 
   1   8   0     1500.62     1449.36     21.85 o 
   2   8   0        8.40        6.13      4.18 o 
   3   8   0        9.97       17.73      3.95 o 
   4   8   0      253.43      262.61     12.80 o 
   5   8   0      232.16      245.46      9.09 o 
   6   8   0       36.90       41.53     10.59 o 
   7   8   0      911.25      908.14     37.15 o 
   1   9   0       44.64       46.07      4.90 o 
   2   9   0       42.27       42.49      4.96 o 
   3   9   0     1467.29     1479.94     20.89 o 
   4   9   0     1057.86     1084.66     21.13 o 
   5   9   0      491.60      520.10     20.61 o 
   6   9   0        3.03        0.62     20.92 o 
   0  10   0     1031.16     1074.28     24.92 o 
   1  10   0      372.94      398.41      9.01 o 
   2  10   0        8.73       16.32      6.47 o 
   3  10   0        2.94        8.52      6.98 o 
   4  10   0        0.73        7.94      9.59 o 
   1  11   0       88.83      107.83      9.37 o 
   2  11   0        4.39       -0.33      6.96 o 
 -10   1   1      159.33      148.31     10.06 o 
  -9   1   1       13.29       14.10      6.95 o 
  -8   1   1        0.79        1.33      4.48 o 
  -7   1   1      389.90      395.16      6.87 o 
  -6   1   1      603.67      610.88      8.40 o 
  -5   1   1     1175.81     1195.00     11.73 o 
  -4   1   1     1275.10     1271.15     12.66 o 
  -3   1   1     7955.21     8497.64     88.60 o 
  -2   1   1     4755.61     4998.93     58.47 o 
  -1   1   1     4267.09     4407.98     77.97 o 
   0   1   1      952.22      986.84      9.57 o 
   1   1   1     4400.15     4671.32     42.22 o 
   2   1   1      537.53      537.75      5.14 o 
   3   1   1     1858.19     1907.97     16.32 o 
   4   1   1     1557.38     1501.17     15.25 o 
   5   1   1     2864.13     3000.15     30.35 o 
   6   1   1     1599.42     1661.14     18.20 o 
   7   1   1      112.59      111.75      5.23 o 
   8   1   1       58.34       56.57      5.50 o 
   9   1   1        6.32        8.59      7.29 o 
  -9   2   1      326.88      318.69     13.68 o 
  -8   2   1     1612.92     1602.50     25.90 o 
  -7   2   1     2600.96     2649.58     46.92 o 
  -6   2   1     1397.82     1422.03     16.21 o 
  -5   2   1     1741.37     1933.91     21.22 o 
  -4   2   1      266.98      288.54      4.47 o 
  -3   2   1     2213.65     2301.21     21.25 o 
  -2   2   1     3816.32     3894.82     43.92 o 
  -1   2   1     2637.96     2569.70     29.00 o 
   0   2   1     6834.09     6755.96     68.57 o 
   2   2   1     3528.10     3548.58     32.23 o 
   3   2   1     1373.97     1432.91     15.40 o 
   4   2   1        7.10       17.54      1.62 o 
   5   2   1      119.90      126.86      3.86 o 
   6   2   1     1551.58     1542.88     23.73 o 
   7   2   1      920.77      943.23     16.19 o 
   8   2   1     1394.83     1362.95     21.47 o 
   9   2   1      416.14      411.55     15.26 o 
  -9   3   1      123.26      121.49      9.16 o 
  -8   3   1       20.23       25.98      5.68 o 
  -7   3   1      484.33      475.57      9.87 o 
  -6   3   1      295.74      275.43      7.73 o 
  -5   3   1     1065.06     1085.43     12.94 o 
  -4   3   1     5265.03     5427.68     63.56 o 
  -3   3   1     6718.46     6735.88     82.00 o 
  -2   3   1     5099.12     4982.36     55.42 o 
  -1   3   1      157.01      144.59      2.82 o 
   0   3   1       68.65       76.62      2.17 o 
   1   3   1      116.29      139.37      2.92 o 
   2   3   1     1248.48     1284.02     13.11 o 
   3   3   1     2439.56     2528.49     27.60 o 
   4   3   1     7781.69     7947.94     90.03 o 
   5   3   1     3494.22     3583.47     40.89 o 
   6   3   1      307.65      300.45      6.14 o 
   7   3   1      104.62      102.66      5.30 o 
   8   3   1       34.07       28.98      5.97 o 
   9   3   1        2.13        0.40      8.94 o 
  -9   4   1       20.98       18.88      7.62 o 
  -8   4   1        7.88        9.21      5.85 o 
  -7   4   1      716.16      706.10     12.76 o 
  -6   4   1      100.77      115.60      4.92 o 
  -5   4   1      643.48      640.61      9.32 o 
  -4   4   1      105.05      117.26      3.40 o 
  -3   4   1      305.29      289.64      6.55 o 
  -2   4   1       16.74       19.93      2.75 o 
  -1   4   1        5.75        8.52      1.42 o 
   0   4   1     1797.28     1685.16     16.72 o 
   1   4   1     5796.72     5749.60     59.49 o 
   2   4   1       43.42       63.81      3.37 o 
   3   4   1      156.64      149.07      4.54 o 
   4   4   1      886.85      913.54     11.95 o 
   5   4   1      969.67      999.92     13.27 o 
   6   4   1      156.50      167.30      6.37 o 
   7   4   1      173.05      170.71      8.40 o 
   8   4   1      432.39      436.24     13.24 o 
   9   4   1      130.06      130.53     10.14 o 
  -9   5   1       85.92       81.50      8.33 o 
  -8   5   1       17.28       22.87      5.47 o 
  -7   5   1       12.32        9.82      5.22 o 
  -6   5   1      198.18      190.86      6.76 o 
  -5   5   1     1536.34     1576.70     20.25 o 
  -4   5   1      944.10      935.37     11.50 o 
  -3   5   1        5.85       13.13      1.97 o 
  -2   5   1       46.49       47.14      4.62 o 
  -1   5   1      873.01      826.56      9.58 o 
   0   5   1     1071.00     1057.96     11.28 o 
   1   5   1       96.35       84.56      2.79 o 
   2   5   1     2775.53     2794.79     32.21 o 
   3   5   1      396.68      381.24      5.63 o 
   4   5   1       85.55       99.23      4.83 o 
   5   5   1       61.53       65.25      4.22 o 
   6   5   1      459.72      466.14      9.84 o 
   7   5   1      730.14      757.97     20.53 o 
   8   5   1      159.45      155.81      8.05 o 
  -8   6   1      883.08      873.15     17.79 o 
  -7   6   1       47.51       44.33      5.71 o 
  -6   6   1       64.54       68.78      5.06 o 
  -5   6   1       13.16       19.09      5.00 o 
  -4   6   1     2668.45     2682.61     30.86 o 
  -3   6   1      579.96      584.83      8.26 o 
  -2   6   1     2209.12     2159.56     25.03 o 
  -1   6   1     6219.57     6210.77     70.02 o 
   0   6   1     2083.46     2048.98     23.60 o 
   1   6   1      182.11      168.91      5.75 o 
   2   6   1     1564.80     1526.12     18.96 o 
   3   6   1     1525.24     1479.92     17.66 o 
   4   6   1      880.25      881.17     12.97 o 
   5   6   1      184.21      187.74      7.55 o 
   6   6   1      674.54      715.21     14.07 o 
   7   6   1      380.10      391.19     13.71 o 
   8   6   1       49.52       44.71      9.28 o 
  -7   7   1        0.43       -5.85      6.98 o 
  -6   7   1      715.03      726.58     14.29 o 
  -5   7   1     3536.63     3585.65     56.10 o 
  -4   7   1      840.04      870.02     12.78 o 
  -3   7   1      213.46      214.74      6.06 o 
  -2   7   1      196.14      176.37      6.27 o 
  -1   7   1     2408.17     2359.85     36.95 o 
   0   7   1      793.18      764.97     14.05 o 
   1   7   1      238.08      223.94     10.39 o 
   2   7   1     3063.92     2946.97     34.23 o 
   3   7   1     1490.50     1462.43     19.74 o 
   4   7   1      609.83      624.37     11.09 o 
   5   7   1      308.85      309.68      9.15 o 
   6   7   1      873.05      895.93     16.88 o 
   7   7   1      350.42      356.51     25.51 o 
  -7   8   1        1.75      -16.86     20.92 o 
  -6   8   1        0.12       -6.82      6.82 o 
  -5   8   1      130.67      134.89     10.87 o 
  -4   8   1      891.44      898.88     14.04 o 
  -3   8   1        3.07        1.81      3.94 o 
  -2   8   1     1168.45     1150.86     16.57 o 
  -1   8   1     1262.46     1244.96     24.22 o 
   0   8   1       51.03       56.22      4.03 o 
   1   8   1       44.06       52.89      4.60 o 
   2   8   1      158.59      162.92      6.43 o 
   3   8   1      337.97      358.63      8.67 o 
   4   8   1      344.79      351.61     12.85 o 
   5   8   1      386.55      397.46     12.34 o 
   6   8   1      779.58      814.85     26.41 o 
  -6   9   1        4.49       11.86     20.29 o 
  -5   9   1       71.14       65.25     18.73 o 
  -4   9   1       32.99       39.09      6.87 o 
  -3   9   1      223.22      214.53     10.10 o 
  -2   9   1      171.47      153.43      6.44 o 
  -1   9   1      157.24      160.13      6.97 o 
   0   9   1      232.19      232.43      6.90 o 
   1   9   1       22.74       28.38      4.35 o 
   2   9   1      473.18      485.62     10.79 o 
   3   9   1       97.71      119.65     11.17 o 
   4   9   1      198.04      184.54     11.34 o 
   5   9   1      297.02      293.21     15.50 o 
  -4  10   1      320.69      320.17     18.11 o 
  -3  10   1       43.07       56.21      7.50 o 
  -2  10   1       11.80       20.33      6.53 o 
  -1  10   1       12.54       10.79      5.01 o 
   0  10   1      438.01      420.37     10.09 o 
   1  10   1      965.27      939.34     14.20 o 
   2  10   1      141.90      120.25      9.91 o 
   3  10   1        3.22       13.66      7.23 o 
   4  10   1       12.60       -4.44     12.64 o 
  -2  11   1      285.75      301.55     16.02 o 
  -1  11   1        0.53       15.30      8.00 o 
   0  11   1      201.67      236.05     11.75 o 
   1  11   1        0.26       17.48     12.89 o 
   2  11   1       17.14       27.24      7.04 o 
 -10   0   2     1059.29      990.73     29.84 o 
  -9   0   2      326.19      320.24     16.62 o 
  -8   0   2       31.50       30.58      5.73 o 
  -7   0   2     1227.33     1245.26     22.20 o 
  -6   0   2    11030.22    11507.51    171.29 o 
  -5   0   2     3561.59     3496.58     44.77 o 
  -3   0   2    20173.45    21068.23    410.21 o 
  -2   0   2    11515.80    12237.44    158.41 o 
  -1   0   2     2323.06     2427.75     33.93 o 
   0   0   2      334.45      335.25      5.34 o 
   1   0   2    11935.36    11771.05    200.17 o 
   3   0   2     4749.20     4937.14     59.49 o 
   4   0   2     3443.87     3472.80     51.61 o 
   5   0   2      385.62      418.70     12.06 o 
   6   0   2        1.01        5.24      4.41 o 
   7   0   2       91.97       80.03      5.55 o 
   8   0   2     1044.60     1042.02     24.93 o 
   9   0   2     2355.63     2282.64     58.17 o 
 -10   1   2      410.42      416.56     15.39 o 
  -9   1   2     2372.80     2363.38     42.07 o 
  -8   1   2       10.49       10.34      4.39 o 
  -7   1   2     2503.32     2596.42     30.22 o 
  -6   1   2     5125.29     5294.72     60.37 o 
  -5   1   2       16.92       27.09      1.86 o 
  -4   1   2      146.73      146.33      5.57 o 
  -3   1   2     5031.24     5256.13     52.27 o 
  -1   1   2     7889.37     7975.60     99.88 o 
   0   1   2      660.11      620.55      6.03 o 
   1   1   2    17658.14    17355.52    379.01 o 
   2   1   2      209.93      233.01      2.37 o 
   3   1   2      447.36      419.25      4.13 o 
   4   1   2      702.34      719.75      6.91 o 
   5   1   2     9516.71     9502.59    105.10 o 
   6   1   2     5498.37     5576.53     67.10 o 
   7   1   2       21.63       25.88      4.22 o 
   8   1   2      410.23      403.05     11.23 o 
   9   1   2       31.11       28.70      7.54 o 
 -10   2   2      350.28      339.56     15.17 o 
  -9   2   2        2.94        2.94      7.95 o 
  -8   2   2     1263.95     1251.55     28.67 o 
  -7   2   2        1.92        7.84      3.27 o 
  -6   2   2     2206.34     2329.41     28.21 o 
  -5   2   2     4646.54     4981.63     53.37 o 
  -4   2   2      728.05      785.91      8.69 o 
  -3   2   2    11077.71    11553.34    125.45 o 
  -2   2   2       18.10       18.35      1.28 o 
  -1   2   2     1102.70     1086.52     11.54 o 
   1   2   2    24598.92    23555.59    877.07 o 
   2   2   2     9613.50     9699.57     83.03 o 
   3   2   2      277.71      275.93      3.85 o 
   4   2   2     5042.99     5176.25     48.79 o 
   5   2   2     3879.66     3912.35     43.97 o 
   6   2   2     2291.49     2257.34     26.95 o 
   7   2   2      231.84      243.76      7.92 o 
   8   2   2        2.98        2.11      6.63 o 
   9   2   2      796.86      758.60     20.43 o 
  -9   3   2      176.90      161.22      9.97 o 
  -8   3   2       60.03       55.17      5.73 o 
  -7   3   2      855.34      862.93     16.06 o 
  -6   3   2      130.65      114.01      4.31 o 
  -5   3   2     5193.29     5337.67     59.98 o 
  -4   3   2     7989.17     8004.10     79.48 o 
  -3   3   2     1523.18     1554.05     21.66 o 
  -2   3   2     2766.49     2646.76     29.49 o 
  -1   3   2      151.72      145.45      2.89 o 
   0   3   2    10717.00    10573.88    106.39 o 
   1   3   2     4904.93     4855.02     44.88 o 
   2   3   2      963.60      985.04      9.81 o 
   3   3   2    13129.65    13513.50    139.43 o 
   4   3   2     2122.54     2112.70     20.73 o 
   5   3   2        9.35       14.23      2.71 o 
   6   3   2      455.13      444.85      7.99 o 
   7   3   2      926.60      911.16     14.03 o 
   8   3   2     1049.54     1027.16     21.27 o 
   9   3   2      158.74      144.69     10.24 o 
  -9   4   2      397.89      383.96     13.04 o 
  -8   4   2     3232.87     3205.78     54.71 o 
  -7   4   2     2685.36     2676.02     42.35 o 
  -6   4   2        2.49        0.56      3.24 o 
  -5   4   2      105.46      105.95      3.65 o 
  -4   4   2      513.15      555.75      8.05 o 
  -3   4   2     4286.49     4308.08     53.35 o 
  -2   4   2     1306.60     1270.65     14.55 o 
  -1   4   2    19242.92    18764.11    205.49 o 
   0   4   2     9730.37     9286.68     93.44 o 
   1   4   2     4362.87     4493.37     42.81 o 
   2   4   2       69.15       85.72      2.92 o 
   3   4   2      928.20      920.11     10.89 o 
   4   4   2     3624.56     3635.40     41.48 o 
   5   4   2      378.28      396.80      7.45 o 
   6   4   2      472.14      502.97     10.33 o 
   7   4   2     2981.03     3096.04     58.80 o 
   8   4   2      696.72      700.41     16.82 o 
  -9   5   2      133.17      125.82      8.37 o 
  -8   5   2        5.38        1.98      5.15 o 
  -7   5   2      769.83      790.37     14.84 o 
  -6   5   2        6.32        2.42      3.82 o 
  -5   5   2     2291.68     2343.10     27.85 o 
  -4   5   2    14166.34    14318.28    177.49 o 
  -3   5   2     2047.27     2054.76     25.75 o 
  -2   5   2       13.09       13.26      2.12 o 
  -1   5   2       51.41       50.46      2.02 o 
   0   5   2     3197.95     3100.58     30.33 o 
   1   5   2     1243.12     1127.53     12.27 o 
   2   5   2     1423.09     1334.88     15.70 o 
   3   5   2     8046.96     7941.84     86.11 o 
   4   5   2     3327.44     3308.98     40.19 o 
   5   5   2      334.77      344.93      7.67 o 
   6   5   2      112.32      105.77      5.48 o 
   7   5   2      573.45      583.59     13.57 o 
   8   5   2      396.40      399.37     13.62 o 
  -8   6   2     1236.87     1222.40     24.70 o 
  -7   6   2      793.66      774.50     14.96 o 
  -6   6   2       47.80       51.92      4.44 o 
  -5   6   2     1301.75     1334.36     20.04 o 
  -4   6   2      898.24      897.61     14.85 o 
  -3   6   2     2518.28     2477.40     30.96 o 
  -2   6   2       27.72       28.49      2.67 o 
  -1   6   2     5074.21     5029.96     65.99 o 
   0   6   2     4146.75     4049.59     41.65 o 
   1   6   2        1.52       -2.01      2.53 o 
   2   6   2      297.41      288.91      9.23 o 
   3   6   2       23.11       24.03      3.15 o 
   4   6   2      470.24      482.06      9.91 o 
   5   6   2      289.82      282.39      8.66 o 
   6   6   2      722.61      756.62     14.45 o 
   7   6   2     1290.74     1322.47     25.18 o 
   8   6   2      103.16       93.40      9.93 o 
  -8   7   2        0.73      -10.71     10.71 o 
  -7   7   2      465.58      429.87     12.92 o 
  -6   7   2      440.12      441.46     10.66 o 
  -5   7   2      270.09      290.47     11.38 o 
  -4   7   2       86.20       82.06      6.52 o 
  -3   7   2       36.14       38.90      3.70 o 
  -2   7   2     2165.90     2094.70     27.53 o 
  -1   7   2      583.97      584.75     15.28 o 
   0   7   2      828.85      802.32     14.21 o 
   1   7   2      573.96      542.70     12.49 o 
   2   7   2       16.27       16.05      3.68 o 
   3   7   2     1076.55     1060.85     19.01 o 
   4   7   2       17.02       13.33      4.40 o 
   5   7   2      506.14      505.22     11.47 o 
   6   7   2      731.98      755.42     16.22 o 
   7   7   2       38.49       16.05      9.54 o 
  -7   8   2      115.14       85.40     19.51 o 
  -6   8   2      694.07      685.32     19.45 o 
  -5   8   2      395.27      413.37     14.11 o 
  -4   8   2      168.87      183.31     11.04 o 
  -3   8   2      304.66      319.60      8.39 o 
  -2   8   2      595.99      586.92     11.36 o 
  -1   8   2       74.19       82.57      4.34 o 
   0   8   2      484.29      478.11      8.78 o 
   1   8   2     1249.61     1187.13     18.43 o 
   2   8   2     2541.42     2533.26     41.23 o 
   3   8   2      486.75      481.04     13.53 o 
   4   8   2       27.46       37.48      5.76 o 
   5   8   2       93.60       90.89      6.98 o 
   6   8   2       10.86        8.97      9.05 o 
  -6   9   2      285.04      287.24     29.97 o 
  -5   9   2      116.72      115.52     18.73 o 
  -4   9   2       57.62       65.90      8.43 o 
  -3   9   2      779.66      791.06     13.84 o 
  -2   9   2     1566.84     1597.41     24.47 o 
  -1   9   2      611.55      629.00     11.03 o 
   0   9   2        1.79        6.25      4.67 o 
   1   9   2      684.33      694.52     14.34 o 
   2   9   2       61.20       60.27      4.74 o 
   3   9   2       60.34       75.01      7.32 o 
   4   9   2       91.85       97.06      8.09 o 
   5   9   2     1244.74     1276.83     32.31 o 
  -5  10   2      263.91      261.01     29.35 o 
  -4  10   2        1.55        3.45     12.04 o 
  -3  10   2      144.34      160.79     11.23 o 
  -2  10   2      444.49      460.86     11.61 o 
  -1  10   2        3.46        5.89      5.51 o 
   0  10   2       54.61       57.28      6.38 o 
   1  10   2      117.77      142.26      7.24 o 
   2  10   2     1099.98     1118.01     21.01 o 
   3  10   2       30.56       50.44      9.33 o 
   4  10   2      150.06      172.83     14.60 o 
  -2  11   2       87.42      150.01     18.48 o 
  -1  11   2       29.85       46.79      8.30 o 
   0  11   2       17.91       31.63      8.27 o 
   1  11   2       69.37       84.10     13.72 o 
   2  11   2       68.29       86.83     10.37 o 
 -10   1   3       74.16       82.16      9.18 o 
  -9   1   3      119.34      118.16      7.39 o 
  -8   1   3      357.57      361.65      9.10 o 
  -7   1   3       99.78       81.86      3.02 o 
  -6   1   3      427.97      428.02      7.38 o 
  -5   1   3     2221.65     2342.62     35.55 o 
  -4   1   3     1004.85     1005.60     10.88 o 
  -3   1   3     5613.77     6135.74     72.88 o 
  -2   1   3     3955.36     3981.89     47.03 o 
  -1   1   3     2868.66     2883.56     30.63 o 
   0   1   3       62.20       69.13      2.14 o 
   1   1   3        2.65        5.19      0.94 o 
   2   1   3        7.58       14.69      0.93 o 
   3   1   3     1055.33     1075.29      9.32 o 
   4   1   3     1469.59     1557.72     15.57 o 
   5   1   3     1939.79     1971.78     24.61 o 
   6   1   3     2164.98     2199.20     32.40 o 
   7   1   3       80.29       81.92      5.03 o 
   8   1   3       81.61       73.45      7.20 o 
   9   1   3        6.73        5.76      8.88 o 
 -10   2   3      345.36      348.20     14.95 o 
  -9   2   3     1058.91     1035.30     24.32 o 
  -8   2   3     1184.29     1181.77     22.94 o 
  -7   2   3      817.46      847.38     12.13 o 
  -6   2   3     3093.16     3184.12     40.78 o 
  -5   2   3     1855.04     1940.19     25.33 o 
  -4   2   3      286.76      245.47      3.74 o 
  -3   2   3      333.20      430.05      8.10 o 
  -2   2   3     3197.82     3175.06     36.47 o 
  -1   2   3     7530.41     7188.67     81.78 o 
   0   2   3    15104.11    14791.30    137.65 o 
   1   2   3     3284.99     3126.17     29.01 o 
   2   2   3    11307.66    11609.17    114.87 o 
   3   2   3     4453.56     4529.70     43.91 o 
   4   2   3      973.34      980.09     10.49 o 
   5   2   3      710.14      738.31     10.13 o 
   6   2   3       17.94       18.15      3.58 o 
   7   2   3      294.44      296.01      8.51 o 
   8   2   3      647.05      624.54     17.73 o 
   9   2   3      782.74      775.58     21.13 o 
  -9   3   3      202.65      217.82     11.67 o 
  -8   3   3      312.46      319.97      9.96 o 
  -7   3   3        4.48        5.30      4.79 o 
  -6   3   3     1421.10     1431.96     16.67 o 
  -5   3   3     2820.57     2814.27     32.30 o 
  -4   3   3     2159.90     2180.98     23.20 o 
  -3   3   3     2277.55     2313.91     29.99 o 
  -2   3   3     3821.37     3685.82     46.99 o 
  -1   3   3     9325.61     9066.10     99.84 o 
   0   3   3      697.58      686.58      6.92 o 
   1   3   3      142.41      159.93      2.48 o 
   2   3   3     8237.15     8646.29     80.37 o 
   3   3   3      761.45      708.79      8.80 o 
   4   3   3     2158.66     2235.89     26.12 o 
   5   3   3      613.68      590.12      7.91 o 
   6   3   3     2518.07     2491.22     47.30 o 
   7   3   3     1087.00     1082.78     18.48 o 
   8   3   3       19.60       16.29      8.31 o 
  -9   4   3      130.03      126.87      8.06 o 
  -8   4   3        3.22       -2.57      6.36 o 
  -7   4   3       25.32       17.64      4.65 o 
  -6   4   3      592.36      572.49      9.34 o 
  -5   4   3      506.12      499.58      8.26 o 
  -4   4   3     1074.95     1148.28     19.47 o 
  -3   4   3     1045.65     1087.12     15.65 o 
  -2   4   3      743.63      703.31      9.36 o 
  -1   4   3     1073.99     1014.45     16.55 o 
   0   4   3      105.25       95.54      3.61 o 
   1   4   3     1494.19     1588.62     14.62 o 
   2   4   3     3740.29     3743.27     37.91 o 
   3   4   3      613.83      601.15      7.47 o 
   4   4   3      176.34      178.93      5.35 o 
   5   4   3     1358.81     1383.76     18.49 o 
   6   4   3      180.56      176.36      7.63 o 
   7   4   3       12.16       10.50      5.79 o 
   8   4   3       41.91       34.39      7.70 o 
  -9   5   3       19.31       11.33      6.77 o 
  -8   5   3      210.54      186.99     10.58 o 
  -7   5   3        9.96        8.77      4.82 o 
  -6   5   3      104.10      104.82      5.13 o 
  -5   5   3        8.63       16.02      2.76 o 
  -4   5   3     2111.96     2197.70     35.48 o 
  -3   5   3     1790.43     1809.63     25.31 o 
  -2   5   3      196.47      180.15      4.74 o 
  -1   5   3      288.56      268.22      4.46 o 
   0   5   3      130.33      132.54      4.10 o 
   1   5   3     1112.76     1068.10      9.89 o 
   2   5   3      186.57      173.25      4.28 o 
   3   5   3      490.62      484.77      9.07 o 
   4   5   3      953.10      984.76     17.80 o 
   5   5   3      277.10      293.36      9.26 o 
   6   5   3        1.16        1.15      4.89 o 
   7   5   3      128.09      125.42      6.81 o 
   8   5   3      196.65      203.46     11.45 o 
  -8   6   3       43.29       30.29      7.25 o 
  -7   6   3     3019.29     2990.78     47.27 o 
  -6   6   3      591.51      609.13     14.43 o 
  -5   6   3      307.07      306.78     10.36 o 
  -4   6   3      289.13      306.14      7.46 o 
  -3   6   3        3.13        5.91      3.31 o 
  -2   6   3      204.07      185.75      4.89 o 
  -1   6   3     1543.80     1484.07     22.63 o 
   0   6   3     4487.28     4237.28     53.49 o 
   1   6   3     3631.96     3533.74     43.35 o 
   2   6   3      587.06      574.02      8.16 o 
   3   6   3      360.05      357.70      8.22 o 
   4   6   3      355.03      352.16      8.54 o 
   5   6   3      765.19      769.10     13.72 o 
   6   6   3       40.34       40.25      5.40 o 
   7   6   3      492.02      528.94     13.11 o 
  -8   7   3       52.88       42.53     14.99 o 
  -7   7   3      181.25      164.78     11.15 o 
  -6   7   3       28.62       27.83      4.56 o 
  -5   7   3      132.52      125.97      7.36 o 
  -4   7   3     1178.81     1171.70     20.73 o 
  -3   7   3     5276.34     5215.20     74.22 o 
  -2   7   3     1561.06     1543.75     18.81 o 
  -1   7   3        7.49        5.26      2.88 o 
   0   7   3        4.52        3.13      3.20 o 
   1   7   3      222.49      208.47      6.42 o 
   2   7   3       10.31       16.17      3.10 o 
   3   7   3     1445.94     1470.18     19.72 o 
   4   7   3     2517.80     2499.37     40.36 o 
   5   7   3      839.49      821.50     13.81 o 
   6   7   3      165.70      138.76      6.67 o 
   7   7   3       18.70        4.08      9.23 o 
  -7   8   3      676.92      662.52     24.07 o 
  -6   8   3      436.82      418.08     15.53 o 
  -5   8   3        1.72       -7.58      7.58 o 
  -4   8   3      733.66      735.46     13.34 o 
  -3   8   3      550.94      551.23     11.15 o 
  -2   8   3      115.01      108.88      4.88 o 
  -1   8   3      244.36      254.88      7.15 o 
   0   8   3     2390.54     2359.91     52.60 o 
   1   8   3     1345.26     1313.66     21.83 o 
   2   8   3       31.86       33.23      4.78 o 
   3   8   3        8.39        8.71      4.59 o 
   4   8   3        1.80        0.41      5.28 o 
   5   8   3       18.79       17.62      6.22 o 
   6   8   3        1.76       -4.72     10.68 o 
  -6   9   3      258.92      234.79     27.79 o 
  -5   9   3      111.92      108.96     18.42 o 
  -4   9   3      307.33      320.07     15.57 o 
  -3   9   3      288.00      315.40     11.04 o 
  -2   9   3      110.11      100.60      8.09 o 
  -1   9   3      726.07      706.34     13.64 o 
   0   9   3      161.07      153.32      6.94 o 
   1   9   3      342.71      335.83      7.95 o 
   2   9   3       91.88       92.74      5.01 o 
   3   9   3      190.78      226.94     11.61 o 
   4   9   3      224.54      260.97     15.45 o 
   5   9   3        0.10        2.62      8.77 o 
  -5  10   3      327.85      321.27     29.66 o 
  -4  10   3      166.45      189.39     15.73 o 
  -3  10   3       22.88       21.00      9.38 o 
  -2  10   3      876.83      881.08     16.82 o 
  -1  10   3       38.65       38.22      7.85 o 
   0  10   3       15.06       18.86      6.05 o 
   1  10   3       36.84       43.35      5.71 o 
   2  10   3      510.72      521.29     16.47 o 
   3  10   3      580.61      615.88     21.01 o 
   4  10   3       75.86       85.45     19.67 o 
  -2  11   3       74.73      116.25     18.39 o 
  -1  11   3      604.00      628.36     16.87 o 
   0  11   3       95.88      109.98      9.00 o 
   1  11   3       25.75       57.03     11.90 o 
 -10   0   4        0.62       -0.57     10.71 o 
  -9   0   4     1960.20     2095.98     53.20 o 
  -8   0   4     7455.41     7289.54    147.30 o 
  -7   0   4      338.29      360.88      9.61 o 
  -6   0   4       47.89       41.01      3.69 o 
  -5   0   4     2075.77     2313.65     32.72 o 
  -4   0   4    11108.64    12089.88    146.31 o 
  -3   0   4     3136.02     3256.09     42.71 o 
  -2   0   4     8787.76     9082.76    117.78 o 
  -1   0   4    16117.70    15991.13    282.21 o 
   0   0   4    25546.30    23677.41    805.21 o 
   1   0   4     1541.10     1488.14     16.61 o 
   2   0   4     1860.21     1803.27     19.08 o 
   3   0   4    15741.85    16035.35    195.86 o 
   4   0   4     8942.72     9043.48    124.94 o 
   5   0   4      288.47      298.25      8.58 o 
   6   0   4     8478.47     8431.42    161.47 o 
   7   0   4      162.51      159.85     11.81 o 
   8   0   4       82.22       78.25     10.50 o 
   9   0   4        4.30       -7.87     11.47 o 
 -10   1   4       34.46       34.71      8.74 o 
  -9   1   4       34.50       23.82      6.76 o 
  -8   1   4     1186.07     1239.76     17.45 o 
  -7   1   4     2287.90     2335.52     29.75 o 
  -6   1   4      215.51      214.88      4.66 o 
  -5   1   4    15112.47    16144.06    245.89 o 
  -4   1   4     6232.21     6353.97     79.53 o 
  -3   1   4       81.76       94.36      3.29 o 
  -2   1   4      623.77      652.76      6.85 o 
  -1   1   4    12863.02    12655.24    114.42 o 
   0   1   4    17314.06    16947.40    158.15 o 
   1   1   4      625.77      629.30      5.42 o 
   2   1   4     6912.11     6785.06     52.50 o 
   3   1   4    10788.67    10956.36     97.48 o 
   4   1   4      212.46      216.03      4.63 o 
   5   1   4        2.00        6.59      2.56 o 
   6   1   4      268.70      278.47      6.96 o 
   7   1   4     3769.46     3708.77     53.90 o 
   8   1   4      575.58      564.10     14.82 o 
   9   1   4       20.01       28.75      9.39 o 
 -10   2   4        3.79        4.06      8.72 o 
  -9   2   4      785.89      771.73     17.17 o 
  -8   2   4     1191.31     1184.05     23.06 o 
  -7   2   4      200.64      189.21      7.01 o 
  -6   2   4     3162.08     3319.00     42.91 o 
  -5   2   4      267.56      279.16      5.46 o 
  -4   2   4     2321.60     2189.84     25.00 o 
  -3   2   4     6856.16     7283.20     85.41 o 
  -2   2   4     4377.40     4424.72     52.18 o 
  -1   2   4     9648.10     9404.40     96.52 o 
   0   2   4      990.46      983.00      9.36 o 
   1   2   4      950.67      849.27      7.93 o 
   2   2   4     4250.30     4426.42     41.19 o 
   3   2   4     1977.17     1944.12     19.09 o 
   4   2   4     2900.99     2865.33     27.11 o 
   5   2   4       37.80       38.66      2.59 o 
   6   2   4     1237.34     1234.23     16.66 o 
   7   2   4      464.09      454.63     11.37 o 
   8   2   4       39.86       50.85      8.62 o 
 -10   3   4      821.65      820.82     36.53 o 
  -9   3   4      671.23      661.10     16.00 o 
  -8   3   4      623.86      637.46     14.73 o 
  -7   3   4     1712.40     1729.70     26.28 o 
  -6   3   4       20.32       18.41      2.74 o 
  -5   3   4     1629.77     1652.78     18.30 o 
  -4   3   4      116.06      141.98      6.90 o 
  -3   3   4    11879.44    12150.93    149.78 o 
  -2   3   4    15138.98    15219.11    190.06 o 
  -1   3   4      306.49      314.90      3.86 o 
   0   3   4     3690.11     3510.76     32.34 o 
   1   3   4     1134.53     1084.90     10.08 o 
   2   3   4     3140.04     3026.34     30.73 o 
   3   3   4     1013.02     1050.36     11.59 o 
   4   3   4     1670.34     1682.37     21.16 o 
   5   3   4     3769.29     3805.49     43.42 o 
   6   3   4      952.16      959.09     12.59 o 
   7   3   4       17.76       31.90      6.26 o 
   8   3   4        0.27       -0.29      8.52 o 
  -9   4   4        1.59        1.73      7.20 o 
  -8   4   4       10.92        7.16      6.25 o 
  -7   4   4     1928.84     1903.42     31.27 o 
  -6   4   4     8108.38     8119.76    107.91 o 
  -5   4   4     2663.39     2748.05     33.16 o 
  -4   4   4     1024.06     1009.49     14.43 o 
  -3   4   4     4615.13     4786.80     65.25 o 
  -2   4   4     1610.36     1650.09     21.70 o 
  -1   4   4      189.47      178.17      3.50 o 
   0   4   4     1694.46     1606.98     17.65 o 
   1   4   4    29583.06    28550.27    255.90 o 
   2   4   4     5833.82     5711.15     57.81 o 
   3   4   4      185.96      189.87      4.77 o 
   4   4   4      137.15      135.24      4.73 o 
   5   4   4       62.99       65.39      3.77 o 
   6   4   4      961.73      961.11     17.39 o 
   7   4   4       48.51       50.41      6.24 o 
   8   4   4      982.10      977.40     24.35 o 
  -9   5   4      407.75      367.37     13.18 o 
  -8   5   4        8.89        4.86      6.60 o 
  -7   5   4      855.41      809.69     13.83 o 
  -6   5   4      140.79      135.56      5.43 o 
  -5   5   4      158.21      160.19      5.32 o 
  -4   5   4     1223.18     1233.61     19.78 o 
  -3   5   4     5754.10     5631.38     76.58 o 
  -2   5   4    11807.39    11477.36    146.69 o 
  -1   5   4      885.19      880.76     13.85 o 
   0   5   4     1696.94     1736.19     22.09 o 
   1   5   4        3.78        5.67      1.98 o 
   2   5   4      560.48      565.86      6.73 o 
   3   5   4       10.45        8.25      2.73 o 
   4   5   4     3735.97     3771.90     70.14 o 
   5   5   4     4838.17     4834.87     67.29 o 
   6   5   4      950.19      953.38     17.49 o 
   7   5   4        2.11        3.80      6.42 o 
   8   5   4       11.79       18.50      8.31 o 
  -8   6   4        2.23       -4.71      6.82 o 
  -7   6   4      171.64      178.00      7.71 o 
  -6   6   4     1740.13     1673.93     33.77 o 
  -5   6   4      585.29      563.57     13.56 o 
  -4   6   4      400.73      381.44      8.76 o 
  -3   6   4      975.30      967.49     14.68 o 
  -2   6   4       81.48       83.50      3.77 o 
  -1   6   4      900.30      873.20     17.52 o 
   0   6   4     1393.26     1365.30     24.14 o 
   1   6   4     3554.24     3374.67     53.50 o 
   2   6   4     1054.42     1014.81     16.12 o 
   3   6   4       22.60       20.54      3.10 o 
   4   6   4      457.54      461.60      8.38 o 
   5   6   4        1.94       -4.72      4.72 o 
   6   6   4       11.27        5.09      6.06 o 
   7   6   4       17.63       19.86      9.08 o 
  -8   7   4      260.81      233.30     19.98 o 
  -7   7   4      172.53      158.93     12.22 o 
  -6   7   4      102.56       99.53      5.61 o 
  -5   7   4      665.52      643.98     17.26 o 
  -4   7   4     1108.09     1089.65     20.29 o 
  -3   7   4      729.97      765.99     11.41 o 
  -2   7   4      292.28      306.40      7.95 o 
  -1   7   4      143.98      139.56      6.59 o 
   0   7   4     2035.32     1958.92     26.95 o 
   1   7   4      824.53      780.46     12.73 o 
   2   7   4      497.37      497.47     11.60 o 
   3   7   4      304.34      294.05      8.03 o 
   4   7   4        5.42        0.91      4.29 o 
   5   7   4      270.91      265.84      8.70 o 
   6   7   4       41.33       38.29      7.38 o 
  -7   8   4        2.58      -12.33     12.33 o 
  -6   8   4        0.14       -7.55      7.55 o 
  -5   8   4        3.95        0.94      7.69 o 
  -4   8   4     1980.47     1999.53     33.56 o 
  -3   8   4      312.46      318.38      9.02 o 
  -2   8   4      288.61      302.95      8.85 o 
  -1   8   4     2925.07     2946.27     62.32 o 
   0   8   4      479.40      473.62     10.13 o 
   1   8   4       30.75       20.04      4.58 o 
   2   8   4       11.00       22.72      4.38 o 
   3   8   4     1339.38     1364.94     34.23 o 
   4   8   4      891.90      922.97     17.24 o 
   5   8   4       84.21       70.71      7.35 o 
   6   8   4       74.67       79.01     11.65 o 
  -6   9   4       85.79       88.88     15.92 o 
  -5   9   4      995.10     1040.94     44.34 o 
  -4   9   4      412.94      440.51     17.34 o 
  -3   9   4      251.38      253.45     10.58 o 
  -2   9   4       89.85       92.25      6.46 o 
  -1   9   4      457.81      484.85     11.39 o 
   0   9   4     1049.83     1047.71     17.77 o 
   1   9   4       13.47       20.88      5.10 o 
   2   9   4      148.23      182.17      7.49 o 
   3   9   4      926.82      939.40     24.01 o 
   4   9   4      283.78      313.22     15.05 o 
   5   9   4       39.91       36.57     11.23 o 
  -5  10   4       48.39       73.68     19.67 o 
  -4  10   4      311.08      332.31     21.23 o 
  -3  10   4      134.18      125.68     10.15 o 
  -2  10   4        9.84       12.12      8.17 o 
  -1  10   4      541.97      590.69     15.08 o 
   0  10   4      128.70      143.67      6.71 o 
   1  10   4      139.61      157.47      7.82 o 
   2  10   4       35.72       52.32     10.29 o 
   3  10   4       77.83      169.99     23.44 o 
  -2  11   4        3.37       17.10     26.07 o 
  -1  11   4        0.05       -7.48      8.86 o 
   0  11   4       10.83       40.27     15.23 o 
   1  11   4        2.26       25.18     12.60 o 
 -10   1   5      214.00      228.04     13.17 o 
  -9   1   5      334.58      320.47     11.31 o 
  -8   1   5       97.19       93.32      6.17 o 
  -7   1   5       66.25       51.58      4.16 o 
  -6   1   5       10.37       12.28      3.19 o 
  -5   1   5      956.30     1014.19     11.85 o 
  -4   1   5     2405.41     2505.64     26.61 o 
  -3   1   5     2793.75     2864.32     28.91 o 
  -2   1   5     3854.97     4009.09     37.31 o 
  -1   1   5      690.54      672.13      6.38 o 
   0   1   5     4888.29     4955.51     40.56 o 
   1   1   5       79.21       88.62      2.37 o 
   2   1   5      571.65      625.03      6.11 o 
   3   1   5     2358.97     2463.22     21.95 o 
   4   1   5     1127.79     1106.85     11.86 o 
   5   1   5     1421.20     1448.31     18.92 o 
   6   1   5      269.37      278.61      7.96 o 
   7   1   5       97.24       96.52      7.20 o 
   8   1   5      496.27      473.89     14.07 o 
 -10   2   5        8.68        5.87      8.82 o 
  -9   2   5      272.94      248.18     10.83 o 
  -8   2   5     1230.60     1274.53     24.52 o 
  -7   2   5     3295.28     3208.84     46.51 o 
  -6   2   5      916.08      920.58     12.86 o 
  -5   2   5     2199.44     2224.74     29.63 o 
  -4   2   5     1641.05     1768.36     22.02 o 
  -3   2   5     1763.96     1887.29     22.39 o 
  -2   2   5     2535.63     2701.48     28.78 o 
  -1   2   5     2298.68     2254.59     21.51 o 
   0   2   5     6437.72     6261.65     55.78 o 
   1   2   5     8836.06     8752.55     73.61 o 
   2   2   5     2515.89     2505.50     24.50 o 
   3   2   5     2756.17     2752.35     24.54 o 
   4   2   5     1686.42     1757.85     17.63 o 
   5   2   5      893.23      922.59     12.48 o 
   6   2   5       19.38       19.31      4.12 o 
   7   2   5      941.16      926.65     17.44 o 
   8   2   5      213.58      192.71     12.17 o 
 -10   3   5      282.94      259.72     14.11 o 
  -9   3   5      103.21       91.04      7.38 o 
  -8   3   5        1.08       -4.47      6.03 o 
  -7   3   5      571.38      558.83     10.90 o 
  -6   3   5        6.43        8.76      2.83 o 
  -5   3   5      537.39      501.79      6.86 o 
  -4   3   5     8341.28     8272.38    170.87 o 
  -3   3   5     2768.70     2645.18     30.87 o 
  -2   3   5     2284.55     2203.14     26.76 o 
  -1   3   5     1271.46     1276.37     13.09 o 
   0   3   5     4661.22     4587.88     43.32 o 
   1   3   5       40.39       28.58      1.72 o 
   2   3   5      265.38      229.83      4.34 o 
   3   3   5     1753.28     1699.92     16.40 o 
   4   3   5     1416.03     1414.89     16.18 o 
   5   3   5     1470.74     1478.76     20.37 o 
   6   3   5      524.62      512.15     10.74 o 
   7   3   5      815.96      821.64     16.04 o 
   8   3   5      203.81      201.88     12.50 o 
  -9   4   5       18.57       14.20      7.26 o 
  -8   4   5      178.50      171.94      9.23 o 
  -7   4   5     2001.46     2010.32     32.89 o 
  -6   4   5      155.84      177.12      8.65 o 
  -5   4   5       13.34       11.60      2.85 o 
  -4   4   5       45.90       47.25      4.83 o 
  -3   4   5      173.19      165.72      7.48 o 
  -2   4   5      511.65      545.34      9.35 o 
  -1   4   5     1609.37     1564.81     17.24 o 
   0   4   5      581.74      512.47      6.50 o 
   1   4   5     1771.40     1737.59     17.21 o 
   2   4   5       12.46       11.04      2.20 o 
   3   4   5        4.58       11.98      3.86 o 
   4   4   5      154.05      156.50      5.17 o 
   5   4   5       95.10       91.14      4.63 o 
   6   4   5      298.22      306.09      9.00 o 
   7   4   5      384.40      406.63     11.60 o 
   8   4   5       19.97       18.54      9.56 o 
  -9   5   5      196.51      188.48     10.83 o 
  -8   5   5      121.39      110.81      7.16 o 
  -7   5   5        3.31       -0.24      4.22 o 
  -6   5   5     1157.15     1109.95     19.23 o 
  -5   5   5       27.23       27.02      4.03 o 
  -4   5   5       32.73       33.66      4.08 o 
  -3   5   5        1.09        9.20      3.69 o 
  -2   5   5     1441.94     1425.06     19.01 o 
  -1   5   5     3536.94     3471.63     47.68 o 
   0   5   5        1.77        3.33      3.09 o 
   1   5   5        3.15        3.45      2.12 o 
   2   5   5      263.17      266.65      6.08 o 
   3   5   5      740.29      762.04     10.96 o 
   4   5   5        0.23        7.41      3.69 o 
   5   5   5      247.10      254.21      7.43 o 
   6   5   5      546.88      581.52     12.97 o 
   7   5   5      241.43      252.23     10.81 o 
  -8   6   5      115.23       93.02      7.33 o 
  -7   6   5      222.47      209.39      7.57 o 
  -6   6   5     1124.05     1050.16     22.15 o 
  -5   6   5     1918.64     1842.21     54.72 o 
  -4   6   5      670.56      648.14     11.89 o 
  -3   6   5      638.92      623.47     11.46 o 
  -2   6   5      297.38      294.21      6.82 o 
  -1   6   5        0.43        5.46      2.54 o 
   0   6   5      210.74      220.06     10.00 o 
   1   6   5     1166.68     1143.33     15.81 o 
   2   6   5     8005.96     7846.47     94.13 o 
   3   6   5      530.72      552.43      8.52 o 
   4   6   5      358.37      320.65      7.79 o 
   5   6   5       63.31       53.28      5.27 o 
   6   6   5       44.76       34.16      6.10 o 
   7   6   5       30.83       34.64      9.48 o 
  -8   7   5       70.20       52.35     12.28 o 
  -7   7   5       17.82        1.22      8.94 o 
  -6   7   5      451.53      447.28     13.40 o 
  -5   7   5       99.60       89.19      7.67 o 
  -4   7   5       78.52       79.89      5.80 o 
  -3   7   5     1117.18     1091.75     17.76 o 
  -2   7   5     3917.49     3900.23     57.46 o 
  -1   7   5     2444.01     2354.69     54.29 o 
   0   7   5       60.73       70.73      6.55 o 
   1   7   5      600.36      569.17     12.35 o 
   2   7   5       13.40       14.66      4.78 o 
   3   7   5       29.28       27.51      4.56 o 
   4   7   5      346.54      334.54      9.37 o 
   5   7   5     1454.78     1469.90     26.60 o 
   6   7   5      961.05      923.69     30.73 o 
  -7   8   5       24.91      -11.37     11.37 o 
  -6   8   5      377.64      375.35     13.60 o 
  -5   8   5      746.18      797.14     20.82 o 
  -4   8   5      205.55      214.36     10.63 o 
  -3   8   5      118.78      117.47      6.40 o 
  -2   8   5     1713.89     1769.92     41.73 o 
  -1   8   5      189.32      182.78      8.08 o 
   0   8   5       11.16       12.18      4.49 o 
   1   8   5      512.45      525.83      8.93 o 
   2   8   5     1531.06     1537.35     25.75 o 
   3   8   5      173.13      194.39      9.69 o 
   4   8   5       80.90       80.69      7.23 o 
   5   8   5      101.33       87.38     11.06 o 
  -6   9   5      235.57      278.04     33.41 o 
  -5   9   5        0.64        5.62     16.86 o 
  -4   9   5      157.21      155.07     11.14 o 
  -3   9   5      375.14      339.77     13.04 o 
  -2   9   5       87.66       87.98      8.12 o 
  -1   9   5      358.15      381.58     11.35 o 
   0   9   5       63.09       67.79      5.19 o 
   1   9   5      543.47      546.25     10.97 o 
   2   9   5      260.81      275.49     13.23 o 
   3   9   5       47.53       62.85      7.89 o 
   4   9   5       37.17       32.19     10.78 o 
  -4  10   5        4.26        4.93     14.36 o 
  -3  10   5      575.58      550.44     19.65 o 
  -2  10   5       31.62       39.72      8.34 o 
  -1  10   5      111.08      119.12      7.54 o 
   0  10   5      747.83      754.33     14.56 o 
   1  10   5       85.81       86.91      6.66 o 
   2  10   5        7.50       33.01      8.54 o 
   3  10   5      152.49      209.77     22.01 o 
  -1  11   5       21.78       32.51     14.14 o 
   0  11   5      235.58      318.26     43.55 o 
 -10   0   6       13.01        9.05     13.74 o 
  -9   0   6      300.25      293.80     20.29 o 
  -8   0   6      775.99      772.12     31.53 o 
  -7   0   6     8121.94     8441.12    170.85 o 
  -6   0   6    10221.43    10569.10    184.16 o 
  -5   0   6      189.55      202.32      4.78 o 
  -4   0   6       97.25      103.22      4.51 o 
  -3   0   6      328.49      333.99      5.60 o 
  -2   0   6    10939.15    11559.50    141.42 o 
  -1   0   6      729.04      766.30      9.88 o 
   0   0   6    13714.70    13201.20    148.65 o 
   1   0   6    18993.96    18455.38    209.59 o 
   2   0   6     9860.82    10263.97    126.55 o 
   3   0   6       50.76       54.09      2.86 o 
   4   0   6      112.50      118.29      6.30 o 
   5   0   6     1773.93     1818.86     44.86 o 
   6   0   6      951.36      976.90     35.28 o 
   7   0   6       80.91       71.84      8.84 o 
   8   0   6     1585.27     1492.18     41.06 o 
 -10   1   6     1654.15     1638.75     42.94 o 
  -9   1   6      182.07      181.96     10.32 o 
  -8   1   6      590.17      607.43     14.16 o 
  -7   1   6      232.30      217.76      6.78 o 
  -6   1   6     1362.99     1419.16     18.07 o 
  -5   1   6     2100.89     2284.95     28.38 o 
  -4   1   6     4996.02     5048.00     61.92 o 
  -3   1   6    26449.41    27207.75    312.56 o 
  -2   1   6     7200.02     7143.58     68.30 o 
  -1   1   6      877.14      905.58      8.51 o 
   0   1   6     1084.54     1082.90      9.82 o 
   1   1   6     5079.25     4999.12     45.74 o 
   2   1   6     2690.70     2571.73     23.73 o 
   3   1   6        7.53       11.61      2.05 o 
   4   1   6     7484.19     7494.21     85.93 o 
   5   1   6     2543.07     2559.60     29.42 o 
   6   1   6      688.52      677.42     13.56 o 
   7   1   6      137.49      130.20      7.63 o 
   8   1   6      241.35      235.16     11.63 o 
 -10   2   6      152.96      161.96     10.87 o 
  -9   2   6     1081.30     1102.65     22.25 o 
  -8   2   6      127.70      107.43      8.87 o 
  -7   2   6     3124.09     3056.71     43.64 o 
  -6   2   6     3623.67     3683.89     48.76 o 
  -5   2   6     1698.39     1751.21     20.75 o 
  -4   2   6     3465.98     3543.46     40.94 o 
  -3   2   6      183.00      216.69      4.64 o 
  -2   2   6     9461.53     9624.56    102.23 o 
  -1   2   6      144.39      143.34      2.48 o 
   0   2   6     2138.01     2079.16     19.23 o 
   1   2   6     8412.06     8349.45     76.06 o 
   2   2   6       90.10       86.37      2.77 o 
   3   2   6     2544.52     2569.55     24.16 o 
   4   2   6      133.60      140.00      3.49 o 
   5   2   6      556.46      552.73      8.27 o 
   6   2   6     1196.37     1213.53     19.05 o 
   7   2   6      788.86      776.41     15.99 o 
   8   2   6      472.54      460.89     16.63 o 
 -10   3   6      171.43      154.71     10.87 o 
  -9   3   6      171.77      185.72     10.03 o 
  -8   3   6     2056.49     2020.90     36.88 o 
  -7   3   6      654.96      662.65     11.12 o 
  -6   3   6     1341.91     1318.97     18.41 o 
  -5   3   6     5722.09     5815.28     69.56 o 
  -4   3   6       36.63       46.04      2.52 o 
  -3   3   6      221.40      177.74      4.67 o 
  -2   3   6       47.01       81.18      3.20 o 
  -1   3   6    11097.94    10880.52    113.73 o 
   0   3   6     6451.29     6440.25     61.11 o 
   1   3   6      251.78      239.54      3.72 o 
   2   3   6     1905.00     1822.56     18.16 o 
   3   3   6      225.47      216.77      4.34 o 
   4   3   6      929.84      932.44     10.88 o 
   5   3   6        0.98        5.53      3.09 o 
   6   3   6     1224.16     1258.36     20.07 o 
   7   3   6     1297.90     1318.30     26.11 o 
   8   3   6       57.19       52.14      9.64 o 
  -9   4   6     1265.54     1205.75     24.21 o 
  -8   4   6      340.40      331.82     11.23 o 
  -7   4   6       54.50       55.93      4.35 o 
  -6   4   6      132.15      131.52      5.28 o 
  -5   4   6     4169.21     4082.48     55.34 o 
  -4   4   6     5823.49     5730.58     83.07 o 
  -3   4   6      839.77      877.57     12.84 o 
  -2   4   6     3866.73     3706.45     42.50 o 
  -1   4   6     5041.05     4944.45     55.35 o 
   0   4   6        4.25       11.35      2.26 o 
   1   4   6       62.04       65.86      2.53 o 
   2   4   6     2805.34     2728.75     32.74 o 
   3   4   6     8438.16     8396.63    121.62 o 
   4   4   6     1850.44     1884.93     33.94 o 
   5   4   6        7.75        5.20      4.16 o 
   6   4   6      168.57      164.27      7.55 o 
   7   4   6       61.06       63.89      7.86 o 
  -9   5   6      312.43      305.04     12.59 o 
  -8   5   6     2349.30     2304.20     41.91 o 
  -7   5   6       30.56       33.95      4.26 o 
  -6   5   6     1075.03     1060.09     18.57 o 
  -5   5   6     2807.53     2791.99     38.40 o 
  -4   5   6      465.47      476.39     12.74 o 
  -3   5   6       86.83       99.53      4.84 o 
  -2   5   6     1443.64     1389.53     21.15 o 
  -1   5   6     8946.07     8694.12    101.96 o 
   0   5   6     5059.45     4869.01     57.11 o 
   1   5   6      107.72      105.57      3.96 o 
   2   5   6     5203.77     5064.99     56.62 o 
   3   5   6      538.74      530.61      9.78 o 
   4   5   6        1.45       -1.44      3.89 o 
   5   5   6       50.48       39.85      4.92 o 
   6   5   6     1619.51     1619.34     23.48 o 
   7   5   6      921.25      901.01     20.54 o 
  -8   6   6       61.52       53.50      9.71 o 
  -7   6   6      172.95      148.98      6.43 o 
  -6   6   6        0.57        1.61      6.64 o 
  -5   6   6      762.88      759.95     15.36 o 
  -4   6   6     2779.72     2755.35     57.25 o 
  -3   6   6       34.24       36.50      4.43 o 
  -2   6   6     3274.47     3191.87     40.17 o 
  -1   6   6     2264.26     2173.24     31.50 o 
   0   6   6      135.93      138.59      7.42 o 
   1   6   6      632.91      615.27      9.00 o 
   2   6   6      978.88      984.72     16.42 o 
   3   6   6     2622.34     2491.25     37.90 o 
   4   6   6      105.06       90.34      5.00 o 
   5   6   6      321.61      321.98      9.10 o 
   6   6   6      504.41      483.16     13.27 o 
  -8   7   6      159.78      134.11     13.27 o 
  -7   7   6      146.41      132.75      8.76 o 
  -6   7   6      386.34      367.58     12.69 o 
  -5   7   6      304.36      325.34     11.62 o 
  -4   7   6      200.30      204.27      9.78 o 
  -3   7   6      714.81      706.14     17.60 o 
  -2   7   6      538.10      515.88     13.90 o 
  -1   7   6      105.26      107.44      5.78 o 
   0   7   6      259.59      268.38      9.87 o 
   1   7   6      643.18      633.43     14.64 o 
   2   7   6      853.73      871.11     20.33 o 
   3   7   6      172.20      162.06      8.63 o 
   4   7   6      225.65      234.57      9.38 o 
   5   7   6      233.81      225.80     11.02 o 
   6   7   6       57.35       61.54     11.42 o 
  -7   8   6      634.85      605.55     23.42 o 
  -6   8   6      622.59      623.05     20.87 o 
  -5   8   6      198.57      177.92     11.21 o 
  -4   8   6       61.50       62.34      7.10 o 
  -3   8   6      115.78      114.38      8.91 o 
  -2   8   6       67.06       73.76      5.58 o 
  -1   8   6      113.73      109.95      5.45 o 
   0   8   6      798.13      830.77     20.20 o 
   1   8   6     1186.21     1176.42     21.30 o 
   2   8   6      353.17      368.76     17.56 o 
   3   8   6      223.20      191.43     10.65 o 
   4   8   6       49.53       53.27      7.37 o 
   5   8   6      423.47      446.60     18.55 o 
  -6   9   6      116.06      119.66     14.55 o 
  -5   9   6       12.52       12.60     12.97 o 
  -4   9   6      112.03      123.07     10.77 o 
  -3   9   6     2545.48     2466.07     70.20 o 
  -2   9   6      277.97      283.44      9.24 o 
  -1   9   6      210.56      208.23      7.95 o 
   0   9   6        1.28        6.15      4.85 o 
   1   9   6      140.65      155.59      8.34 o 
   2   9   6      141.22      170.26     11.25 o 
   3   9   6       55.49       75.95      7.88 o 
   4   9   6      348.32      405.24     18.05 o 
  -4  10   6      169.41      138.00     25.29 o 
  -3  10   6       92.16      102.34     15.61 o 
  -2  10   6      129.90      125.45      8.96 o 
  -1  10   6       21.55       27.20      7.94 o 
   0  10   6      435.32      479.03     10.75 o 
   1  10   6      623.21      707.61     19.97 o 
   2  10   6      224.81      264.54     14.80 o 
 -10   1   7      156.94      155.51     12.80 o 
  -9   1   7      354.66      325.54     13.05 o 
  -8   1   7      107.53       92.63      8.38 o 
  -7   1   7       53.60       52.18      4.30 o 
  -6   1   7      147.18      143.82      4.87 o 
  -5   1   7      304.29      350.25      6.03 o 
  -4   1   7       92.99       79.46      2.89 o 
  -3   1   7     3025.24     3163.88     32.95 o 
  -2   1   7     6543.53     6712.59     69.29 o 
  -1   1   7      939.29      834.98      8.94 o 
   0   1   7     1403.52     1375.50     13.11 o 
   1   1   7      187.88      221.31      3.86 o 
   2   1   7      262.79      256.55      4.43 o 
   3   1   7      393.08      407.03      5.17 o 
   4   1   7      303.44      277.90      5.27 o 
   5   1   7      426.88      431.44      8.01 o 
   6   1   7      315.21      328.06     11.21 o 
   7   1   7      421.82      403.17     14.42 o 
   8   1   7      243.72      244.02     13.08 o 
 -10   2   7      146.89      134.66     12.66 o 
  -9   2   7       17.89       12.32      7.56 o 
  -8   2   7      489.21      449.89     15.59 o 
  -7   2   7      470.05      456.83      9.91 o 
  -6   2   7     6072.52     6249.24     76.61 o 
  -5   2   7     2993.37     3096.20     38.25 o 
  -4   2   7      648.68      653.62      8.40 o 
  -3   2   7       89.49       78.71      3.11 o 
  -2   2   7       11.00       14.36      2.54 o 
  -1   2   7       28.61       46.90      2.58 o 
   0   2   7     3261.56     3221.38     30.77 o 
   1   2   7     3912.34     3791.04     38.59 o 
   2   2   7     4183.36     4145.58     41.76 o 
   3   2   7     3885.30     3966.31     37.46 o 
   4   2   7      751.79      759.90     10.45 o 
   5   2   7      288.93      310.30      6.69 o 
   6   2   7       29.23       39.00      5.82 o 
   7   2   7        0.71        0.95      8.30 o 
 -10   3   7      302.73      278.24     14.09 o 
  -9   3   7      728.15      737.87     17.06 o 
  -8   3   7      281.45      283.46      9.51 o 
  -7   3   7      238.68      204.10      6.72 o 
  -6   3   7      992.72      957.03     13.12 o 
  -5   3   7        0.68        0.55      3.84 o 
  -4   3   7      352.47      347.83      5.87 o 
  -3   3   7     2900.04     2784.85     32.72 o 
  -2   3   7     5870.98     5701.62     66.54 o 
  -1   3   7     5211.17     5138.18     53.67 o 
   0   3   7        6.16        9.42      1.65 o 
   1   3   7      586.71      602.74      7.08 o 
   2   3   7       20.59       19.46      2.65 o 
   3   3   7        0.37       14.19      2.55 o 
   4   3   7      968.87      966.36     15.53 o 
   5   3   7     1581.21     1583.70     25.61 o 
   6   3   7      797.86      810.22     15.76 o 
   7   3   7      601.75      584.75     16.09 o 
  -9   4   7        1.70       -7.05      7.05 o 
  -8   4   7        6.12        3.36      6.26 o 
  -7   4   7        6.72       -0.42      4.77 o 
  -6   4   7     1022.58      976.37     15.24 o 
  -5   4   7      577.07      586.69     10.43 o 
  -4   4   7       27.56       25.82      3.97 o 
  -3   4   7      354.85      346.68      9.52 o 
  -2   4   7      243.50      248.59      4.95 o 
  -1   4   7        3.75        8.91      2.38 o 
   0   4   7      612.31      601.38      7.42 o 
   1   4   7      904.05      849.81      9.53 o 
   2   4   7     1302.13     1291.02     15.26 o 
   3   4   7       58.80       52.85      3.08 o 
   4   4   7        1.60        8.26      3.66 o 
   5   4   7       86.52       81.79      4.69 o 
   6   4   7       23.51       27.87      6.18 o 
   7   4   7       14.96       19.43      7.94 o 
  -9   5   7       41.89       40.36      8.34 o 
  -8   5   7       84.35       81.53      6.96 o 
  -7   5   7      470.99      460.48      9.82 o 
  -6   5   7        1.11       -3.77      4.19 o 
  -5   5   7      185.94      193.35     10.29 o 
  -4   5   7     1242.92     1242.38     20.72 o 
  -3   5   7       65.57       59.75      3.99 o 
  -2   5   7        1.11        7.08      2.89 o 
  -1   5   7      328.70      315.79      5.97 o 
   0   5   7     2607.03     2529.47     33.69 o 
   1   5   7      319.47      303.41      5.73 o 
   2   5   7        8.10        3.39      3.04 o 
   3   5   7      117.22      109.15      4.14 o 
   4   5   7       96.78       79.39      4.60 o 
   5   5   7        7.99       11.92      5.13 o 
   6   5   7       59.26       69.69      6.55 o 
   7   5   7      234.24      247.81     12.67 o 
  -8   6   7      553.75      545.88     22.14 o 
  -7   6   7      635.36      588.48     17.12 o 
  -6   6   7        1.20       -1.25      6.80 o 
  -5   6   7      246.42      245.04     12.30 o 
  -4   6   7     1901.23     1871.85     38.63 o 
  -3   6   7      815.98      789.22     15.55 o 
  -2   6   7      564.56      538.62     18.54 o 
  -1   6   7     3537.40     3440.55     53.06 o 
   0   6   7      403.72      399.47      9.73 o 
   1   6   7      645.26      652.40     11.56 o 
   2   6   7      152.41      172.22      6.17 o 
   3   6   7     1057.51     1053.61     15.38 o 
   4   6   7     1772.42     1693.46     25.95 o 
   5   6   7      202.64      202.45     10.44 o 
   6   6   7        0.42       -4.88      9.00 o 
  -8   7   7      183.46      157.77     13.50 o 
  -7   7   7      560.55      546.22     17.93 o 
  -6   7   7       52.55       52.36      7.78 o 
  -5   7   7      910.54      925.01     29.50 o 
  -4   7   7     1695.27     1679.92     41.28 o 
  -3   7   7      511.19      511.99     10.92 o 
  -2   7   7      256.25      257.13      6.74 o 
  -1   7   7      115.91      118.89      5.35 o 
   0   7   7     2892.80     2904.69     47.77 o 
   1   7   7      547.79      544.00     12.39 o 
   2   7   7       27.82       20.20      4.68 o 
   3   7   7     1564.85     1446.09     23.87 o 
   4   7   7      302.15      273.85     10.57 o 
   5   7   7       54.00       40.34      7.88 o 
  -7   8   7       30.80       17.02     13.27 o 
  -6   8   7       16.64       27.67      9.40 o 
  -5   8   7        1.02        3.93      7.44 o 
  -4   8   7      306.13      329.34     14.95 o 
  -3   8   7      471.74      492.91     10.49 o 
  -2   8   7       43.56       49.63      4.66 o 
  -1   8   7      866.78      868.17     18.39 o 
   0   8   7      735.85      717.17     12.93 o 
   1   8   7       23.92       20.19      4.99 o 
   2   8   7       65.09       67.05      8.92 o 
   3   8   7      919.12      922.96     18.83 o 
   4   8   7      166.23      157.04      8.77 o 
   5   8   7        1.70        2.32     13.68 o 
  -6   9   7        5.12       15.48     13.96 o 
  -5   9   7      169.39      153.30     21.86 o 
  -4   9   7       81.34       88.46     11.22 o 
  -3   9   7      126.37      109.28     13.91 o 
  -2   9   7       84.84       73.01      6.78 o 
  -1   9   7        4.63        0.88      5.71 o 
   0   9   7       57.85       67.87      5.57 o 
   1   9   7        0.12       12.44      6.28 o 
   2   9   7      434.11      464.82     16.92 o 
   3   9   7      354.22      416.70     14.81 o 
  -4  10   7        7.24        0.00     19.36 o 
  -3  10   7       12.47       19.08     14.40 o 
  -2  10   7        2.19        0.51      8.48 o 
  -1  10   7      321.38      363.82     15.35 o 
   0  10   7        1.10       13.85      7.35 o 
   1  10   7      395.53      471.25     17.97 o 
   2  10   7      325.86      363.87     18.53 o 
 -10   0   8      616.82      633.18     30.60 o 
  -9   0   8     1449.61     1414.04     52.76 o 
  -8   0   8       23.39       25.29     10.93 o 
  -7   0   8      330.43      313.05     11.14 o 
  -6   0   8      657.94      671.70     15.36 o 
  -5   0   8    24267.26    25840.95    552.78 o 
  -4   0   8     5221.55     5441.47    115.94 o 
  -3   0   8       75.48       64.83      3.38 o 
  -2   0   8    10380.54    10989.54    154.26 o 
  -1   0   8      600.83      638.40     14.46 o 
   0   0   8      504.54      519.85      8.31 o 
   1   0   8      885.01      855.01     12.91 o 
   2   0   8    11609.74    11314.70    171.32 o 
   3   0   8     6384.31     6276.14     95.97 o 
   4   0   8      755.16      767.94     16.03 o 
   5   0   8       59.45       51.70      8.85 o 
   6   0   8        0.46        2.86      9.67 o 
   7   0   8      344.64      377.75     23.10 o 
 -10   1   8       64.21       59.23     10.47 o 
  -9   1   8     1943.90     1870.47     47.69 o 
  -8   1   8     2780.16     2728.50     67.40 o 
  -7   1   8       13.39       19.61      3.91 o 
  -6   1   8     2397.82     2538.69     31.64 o 
  -5   1   8     2025.69     2079.09     25.94 o 
  -4   1   8     1729.03     1754.51     20.66 o 
  -3   1   8      150.71      169.03      3.27 o 
  -2   1   8     5880.41     5678.95     59.22 o 
  -1   1   8    20898.99    20898.60    219.46 o 
   0   1   8     2523.82     2477.05     24.17 o 
   1   1   8     2593.43     2547.03     26.81 o 
   2   1   8      179.36      160.29      4.05 o 
   3   1   8      116.35      111.81      3.24 o 
   4   1   8      470.59      469.93      7.88 o 
   5   1   8     1215.49     1182.26     22.69 o 
   6   1   8     1455.35     1442.51     27.25 o 
   7   1   8      856.55      832.74     21.31 o 
 -10   2   8      261.71      223.63     15.29 o 
  -9   2   8      589.73      575.69     16.55 o 
  -8   2   8      522.98      488.99     25.13 o 
  -7   2   8      595.98      619.88     10.35 o 
  -6   2   8        1.59       25.63      6.10 o 
  -5   2   8     5178.87     5196.97     63.78 o 
  -4   2   8      791.87      822.29     10.35 o 
  -3   2   8     1853.63     1873.62     21.98 o 
  -2   2   8     4106.75     3958.11     44.31 o 
  -1   2   8      347.54      330.82      4.78 o 
   0   2   8     2411.52     2371.57     23.92 o 
   1   2   8       32.52       33.50      2.24 o 
   2   2   8     1972.08     1915.21     21.36 o 
   3   2   8     2420.95     2481.11     31.32 o 
   4   2   8       85.27       93.37      4.05 o 
   5   2   8      759.69      794.46     13.74 o 
   6   2   8      163.45      158.65     10.72 o 
   7   2   8       42.09       33.89      9.07 o 
  -9   3   8       80.58       71.24      8.11 o 
  -8   3   8      425.50      446.88     18.69 o 
  -7   3   8      825.66      860.42     18.03 o 
  -6   3   8     1778.01     1776.69     23.34 o 
  -5   3   8      106.61      118.23      4.41 o 
  -4   3   8     5053.51     5064.28     55.83 o 
  -3   3   8     4722.67     4647.06     51.26 o 
  -2   3   8       97.58      103.98      3.37 o 
  -1   3   8      761.80      706.20      8.53 o 
   0   3   8      526.93      505.03      6.37 o 
   1   3   8     6272.05     6159.05     68.90 o 
   2   3   8     1985.85     1935.69     20.84 o 
   3   3   8      577.84      562.34      7.62 o 
   4   3   8     2166.57     2180.82     38.56 o 
   5   3   8       26.49       26.73      4.35 o 
   6   3   8       46.52       43.00      7.16 o 
   7   3   8        3.78        4.02      9.10 o 
  -9   4   8       38.61       33.21     11.36 o 
  -8   4   8     1150.79     1239.65     28.52 o 
  -7   4   8     4761.90     4698.81     81.43 o 
  -6   4   8      705.46      694.27     13.30 o 
  -5   4   8       97.26       94.41      4.69 o 
  -4   4   8      124.05      130.90      5.16 o 
  -3   4   8     3715.25     3599.46     46.96 o 
  -2   4   8     3967.61     3861.59     45.90 o 
  -1   4   8      255.78      249.88      5.56 o 
   0   4   8     7773.42     7441.05     78.93 o 
   1   4   8     3039.63     2912.32     29.34 o 
   2   4   8      102.17       87.90      3.42 o 
   3   4   8        1.93        2.43      3.18 o 
   4   4   8     2562.57     2620.84     51.42 o 
   5   4   8     1630.16     1659.10     25.68 o 
   6   4   8      219.68      207.27     11.29 o 
   7   4   8      447.00      424.06     14.96 o 
  -9   5   8       17.91       -2.37      8.83 o 
  -8   5   8      115.07       99.39      7.16 o 
  -7   5   8      455.32      432.70     10.75 o 
  -6   5   8     2171.07     2043.03     72.19 o 
  -5   5   8        6.43        2.21      6.44 o 
  -4   5   8     4692.32     4741.31     80.65 o 
  -3   5   8     3732.19     3623.03     46.78 o 
  -2   5   8     1225.11     1215.81     15.24 o 
  -1   5   8        0.33        5.77      2.94 o 
   0   5   8      352.86      352.63      6.80 o 
   1   5   8     2591.19     2500.62     27.97 o 
   2   5   8      489.77      480.91      7.61 o 
   3   5   8      210.29      225.16      6.50 o 
   4   5   8     2254.18     2213.26     51.57 o 
   5   5   8      554.07      534.05     10.94 o 
   6   5   8        7.41        5.13      7.77 o 
  -8   6   8      419.19      435.97     18.81 o 
  -7   6   8     1065.15     1060.45     25.99 o 
  -6   6   8       26.14       27.69      7.11 o 
  -5   6   8       56.73       65.44      6.80 o 
  -4   6   8      108.65      103.31      6.77 o 
  -3   6   8      583.76      559.15     11.58 o 
  -2   6   8      398.01      381.33      9.54 o 
  -1   6   8        4.82       10.02      3.88 o 
   0   6   8     2837.59     2805.76     52.99 o 
   1   6   8     1267.73     1208.63     21.15 o 
   2   6   8       10.82       10.86      4.05 o 
   3   6   8      100.94       92.89      5.66 o 
   4   6   8      124.27      123.48      6.70 o 
   5   6   8      205.30      200.68      9.79 o 
   6   6   8        6.84       13.47     11.52 o 
  -8   7   8      276.83      249.44     18.69 o 
  -7   7   8       61.72       56.93      9.78 o 
  -6   7   8      389.80      394.50     17.53 o 
  -5   7   8        2.46       -0.09      7.07 o 
  -4   7   8      335.76      339.72     11.72 o 
  -3   7   8      462.97      480.47     12.10 o 
  -2   7   8      831.10      844.51     19.94 o 
  -1   7   8      791.91      803.65     19.41 o 
   0   7   8      174.55      180.79      8.98 o 
   1   7   8       19.68       27.68      4.72 o 
   2   7   8      204.68      193.76      9.36 o 
   3   7   8      638.09      600.86     13.06 o 
   4   7   8      335.69      333.91     10.66 o 
   5   7   8       43.76       52.17      8.93 o 
  -7   8   8       10.60       -1.47     10.61 o 
  -6   8   8      351.07      338.67     15.70 o 
  -5   8   8      982.18      951.25     30.87 o 
  -4   8   8      653.72      651.90     19.38 o 
  -3   8   8       25.25       34.73      5.19 o 
  -2   8   8      272.37      286.09      8.72 o 
  -1   8   8      109.42       98.60      5.39 o 
   0   8   8      145.82      158.87      7.28 o 
   1   8   8        7.86       19.29      5.19 o 
   2   8   8     1473.83     1449.79     28.76 o 
   3   8   8     1015.98     1023.73     21.81 o 
   4   8   8      101.87      112.31     11.20 o 
  -5   9   8       26.49       20.08     21.23 o 
  -4   9   8        3.52       -4.99     13.55 o 
  -3   9   8       28.80       33.92     10.51 o 
  -2   9   8      619.41      622.99     15.74 o 
  -1   9   8     1316.43     1350.90     22.71 o 
   0   9   8      338.13      358.99     13.33 o 
   1   9   8        6.51       26.03      6.32 o 
   2   9   8        7.76       22.29      7.62 o 
   3   9   8        3.38       24.11      9.73 o 
  -4  10   8      203.89      198.88     21.86 o 
  -3  10   8        4.05       10.93     18.42 o 
  -2  10   8       97.63      116.93     10.72 o 
  -1  10   8       62.57       78.23      8.37 o 
   0  10   8       34.26       43.43      8.70 o 
   1  10   8       34.87       50.41      8.76 o 
 -10   1   9       17.95        7.56     10.46 o 
  -9   1   9      127.40      106.11      9.93 o 
  -8   1   9      414.56      379.34     15.01 o 
  -7   1   9       49.03       45.76      4.48 o 
  -6   1   9     1102.92     1106.35     14.74 o 
  -5   1   9      800.15      824.32     11.30 o 
  -4   1   9      356.60      338.59      4.76 o 
  -3   1   9     1079.34     1147.94     12.96 o 
  -2   1   9     1199.83     1200.39     13.72 o 
  -1   1   9      276.69      241.24      4.13 o 
   0   1   9     3765.19     3752.77     44.62 o 
   1   1   9      166.15      163.53      3.88 o 
   2   1   9      113.40      130.64      5.12 o 
   3   1   9        0.14        3.49      2.87 o 
   4   1   9       27.50       29.67      4.17 o 
   5   1   9      109.10      108.85      7.13 o 
   6   1   9      458.71      465.34     13.75 o 
   7   1   9      168.80      159.08     11.10 o 
 -10   2   9       16.92       -6.76      9.87 o 
  -9   2   9       72.64       61.01      9.15 o 
  -8   2   9      593.77      569.48     24.98 o 
  -7   2   9      782.26      784.93     13.43 o 
  -6   2   9      795.61      828.74     11.68 o 
  -5   2   9     1091.42     1068.19     13.32 o 
  -4   2   9     4140.93     4096.99     47.37 o 
  -3   2   9     1505.04     1507.02     17.93 o 
  -2   2   9       28.18       36.56      1.61 o 
  -1   2   9      392.75      403.18      5.20 o 
   0   2   9      150.24      149.77      6.11 o 
   1   2   9     1635.09     1602.50     18.07 o 
   2   2   9     1984.12     1958.38     22.94 o 
   3   2   9     3167.08     3189.48     50.33 o 
   4   2   9      555.73      601.08      9.80 o 
   5   2   9      629.55      627.21     14.83 o 
   6   2   9       12.18       10.28      8.39 o 
   7   2   9        3.58        2.95      9.34 o 
  -9   3   9      199.94      179.77     13.48 o 
  -8   3   9      952.85      955.67     35.43 o 
  -7   3   9      331.47      340.18     12.22 o 
  -6   3   9      122.91      118.45      5.24 o 
  -5   3   9       37.28       40.77      3.05 o 
  -4   3   9     1420.93     1411.51     16.99 o 
  -3   3   9      179.14      178.41      4.55 o 
  -2   3   9     1026.81      961.60     11.94 o 
  -1   3   9     4418.20     4293.71     47.64 o 
   0   3   9     3150.85     3096.39     34.95 o 
   1   3   9      321.67      296.64      5.64 o 
   2   3   9      172.76      155.62      4.90 o 
   3   3   9        7.47        4.77      3.21 o 
   4   3   9       37.47       45.96      4.19 o 
   5   3   9      435.93      412.65     12.27 o 
   6   3   9      733.11      698.85     19.19 o 
  -9   4   9      140.08      127.70      8.92 o 
  -8   4   9       32.82       36.25      5.18 o 
  -7   4   9       21.00       13.80      4.76 o 
  -6   4   9       73.07       69.10      4.70 o 
  -5   4   9      253.75      258.45      6.55 o 
  -4   4   9     1628.58     1611.37     20.59 o 
  -3   4   9        6.84       10.94      2.60 o 
  -2   4   9      204.13      192.99      7.73 o 
  -1   4   9     2345.90     2232.68     26.45 o 
   0   4   9      313.98      295.89      5.49 o 
   1   4   9       51.28       47.63      3.32 o 
   2   4   9      117.22      109.96      4.00 o 
   3   4   9      386.66      373.33      7.29 o 
   4   4   9      336.57      342.61      7.58 o 
   5   4   9       31.74       24.42      6.31 o 
   6   4   9       46.86       37.10      7.85 o 
  -9   5   9      132.97       98.35     17.17 o 
  -8   5   9       18.48       12.26      6.58 o 
  -7   5   9        4.32       10.34      4.53 o 
  -6   5   9        4.53        5.65      4.79 o 
  -5   5   9      579.96      571.21     20.73 o 
  -4   5   9       23.47       22.54      3.74 o 
  -3   5   9     1271.16     1221.55     19.94 o 
  -2   5   9      408.78      380.44      8.21 o 
  -1   5   9      474.41      480.15      9.62 o 
   0   5   9      574.93      551.94      9.24 o 
   1   5   9      823.72      818.65     12.02 o 
   2   5   9      605.59      626.02     10.80 o 
   3   5   9      453.58      415.36      8.23 o 
   4   5   9       56.04       50.87      5.41 o 
   5   5   9      202.70      187.87      9.23 o 
   6   5   9        2.54       -8.22      8.22 o 
  -8   6   9        0.08        2.94      7.38 o 
  -7   6   9      526.68      556.69     16.04 o 
  -6   6   9     1541.52     1521.12     53.00 o 
  -5   6   9      566.06      523.89     30.99 o 
  -4   6   9       31.79       29.62      6.39 o 
  -3   6   9      110.61      103.38      5.01 o 
  -2   6   9      874.21      862.26     21.30 o 
  -1   6   9       42.88       45.45      4.34 o 
   0   6   9      141.34      153.40      8.39 o 
   1   6   9     1369.43     1350.97     24.86 o 
   2   6   9      679.44      675.41     14.72 o 
   3   6   9       71.29       57.17      5.81 o 
   4   6   9      448.17      457.27     11.42 o 
   5   6   9      417.61      439.34     15.25 o 
  -7   7   9       52.17       40.19     10.08 o 
  -6   7   9      267.69      255.35     12.55 o 
  -5   7   9       73.35       80.04      7.82 o 
  -4   7   9       78.23       80.75      7.44 o 
  -3   7   9     2392.77     2397.61     71.33 o 
  -2   7   9      612.35      627.60     17.05 o 
  -1   7   9      527.63      514.28     12.48 o 
   0   7   9      123.39      141.75      9.02 o 
   1   7   9      545.27      529.77     12.57 o 
   2   7   9      169.90      197.23      8.32 o 
   3   7   9        0.26        6.74      6.68 o 
   4   7   9      399.02      434.76     19.69 o 
  -6   8   9      684.77      725.61     44.08 o 
  -5   8   9       10.18       11.26      8.22 o 
  -4   8   9       53.56       55.74      8.00 o 
  -3   8   9       12.37       16.53      5.45 o 
  -2   8   9       15.53       15.72      5.34 o 
  -1   8   9      211.72      204.53      8.57 o 
   0   8   9      508.97      540.26     13.92 o 
   1   8   9      863.14      913.55     21.25 o 
   2   8   9      329.53      323.86     10.09 o 
   3   8   9       26.63       30.41      9.21 o 
  -5   9   9      172.56      163.30     15.60 o 
  -4   9   9        6.51        2.44     13.80 o 
  -3   9   9      380.92      389.79     18.07 o 
  -2   9   9      106.45      113.66      7.75 o 
  -1   9   9      114.43      120.67     10.17 o 
   0   9   9      427.42      438.72     16.43 o 
   1   9   9       48.50       48.66      9.04 o 
   2   9   9        2.66       16.96      9.56 o 
  -3  10   9      154.74      173.69     16.05 o 
  -2  10   9       38.26       52.61     12.49 o 
  -1  10   9       22.62       24.62      8.90 o 
   0  10   9        1.32       24.25     14.99 o 
 -10   0  10      500.32      400.58     25.60 o 
  -9   0  10       19.10        6.56     12.80 o 
  -8   0  10     2817.65     2804.97     98.04 o 
  -7   0  10     1368.03     1380.57     37.56 o 
  -6   0  10      409.14      423.53     11.48 o 
  -5   0  10       93.88       94.77      7.61 o 
  -4   0  10     2623.98     2610.74     47.42 o 
  -3   0  10     9950.49    10011.06    170.35 o 
  -2   0  10     1438.10     1421.89     22.77 o 
  -1   0  10     2586.58     2490.12     36.17 o 
   0   0  10     3400.29     3356.47     70.77 o 
   1   0  10      110.57      109.57      4.83 o 
   2   0  10        0.39        4.73      3.88 o 
   3   0  10     1201.77     1164.18     22.54 o 
   4   0  10     3885.45     3944.53     96.70 o 
   5   0  10     1019.34     1026.34     39.50 o 
   6   0  10       32.77       23.40     11.14 o 
 -10   1  10        9.12      -10.37     10.37 o 
  -9   1  10      129.85      118.93     10.25 o 
  -8   1  10       27.64       19.07      8.04 o 
  -7   1  10     4230.84     4279.82     93.83 o 
  -6   1  10      724.91      768.17     11.97 o 
  -5   1  10      164.02      186.27      5.29 o 
  -4   1  10     7100.59     7306.69     75.87 o 
  -3   1  10      983.87      984.01     12.03 o 
  -2   1  10      217.04      196.05      4.71 o 
  -1   1  10        3.17        6.30      2.16 o 
   0   1  10     4846.21     4714.09     61.03 o 
   1   1  10     7213.31     7255.31     96.69 o 
   2   1  10        3.05        5.29      2.78 o 
   3   1  10     1500.99     1488.86     26.96 o 
   4   1  10      576.06      515.06     11.96 o 
   5   1  10      103.59       98.76      7.51 o 
   6   1  10       26.46       24.42      7.92 o 
  -9   2  10       31.10       18.09      9.15 o 
  -8   2  10     1869.88     1916.85     48.62 o 
  -7   2  10      619.82      644.24     12.82 o 
  -6   2  10      852.52      865.82     12.20 o 
  -5   2  10     3589.41     3663.15     42.55 o 
  -4   2  10     1188.82     1182.19     14.49 o 
  -3   2  10     3956.20     3906.52     45.27 o 
  -2   2  10     1047.21     1072.19     12.50 o 
  -1   2  10     4486.12     4379.19     47.18 o 
   0   2  10     3604.78     3518.03     38.45 o 
   1   2  10      385.28      381.65      6.58 o 
   2   2  10      940.11      919.05     11.79 o 
   3   2  10        2.60       -1.50      3.98 o 
   4   2  10      940.32      903.34     16.94 o 
   5   2  10      223.45      214.85     11.19 o 
   6   2  10      110.18      104.37      9.62 o 
  -9   3  10     1313.84     1200.72     58.54 o 
  -8   3  10      340.96      328.62     16.81 o 
  -7   3  10      888.73      910.28     16.45 o 
  -6   3  10      702.50      718.43     12.36 o 
  -5   3  10      866.83      868.41     12.06 o 
  -4   3  10     2522.40     2466.93     28.92 o 
  -3   3  10      124.36      136.59      4.41 o 
  -2   3  10     5589.13     5414.69     60.47 o 
  -1   3  10     3538.71     3451.28     40.66 o 
   0   3  10        1.24        0.77      2.89 o 
   1   3  10      959.57      915.65     11.66 o 
   2   3  10      519.67      518.20      8.49 o 
   3   3  10      668.97      708.93     11.73 o 
   4   3  10      540.31      512.94     12.11 o 
   5   3  10      480.64      484.33     15.45 o 
   6   3  10      381.29      363.64     15.01 o 
  -9   4  10        7.32       -9.06      9.06 o 
  -8   4  10      501.80      479.20     22.98 o 
  -7   4  10       49.67       51.30      5.27 o 
  -6   4  10     2902.28     2913.50     56.76 o 
  -5   4  10     4232.12     4295.06     56.82 o 
  -4   4  10      543.76      512.11      8.08 o 
  -3   4  10      282.98      285.76      5.99 o 
  -2   4  10       51.85       54.69      3.71 o 
  -1   4  10      857.30      829.11     11.63 o 
   0   4  10      286.54      274.67      5.68 o 
   1   4  10      945.03      955.88     12.60 o 
   2   4  10     3719.72     3692.25     47.37 o 
   3   4  10     1605.97     1603.58     26.18 o 
   4   4  10       49.15       43.10      6.19 o 
   5   4  10       16.61       15.97      8.49 o 
   6   4  10      239.31      250.54     14.24 o 
  -8   5  10      473.55      469.02     17.62 o 
  -7   5  10       79.53       84.86      5.44 o 
  -6   5  10      425.62      413.21     20.87 o 
  -5   5  10      270.21      250.42     13.79 o 
  -4   5  10      397.93      380.12     13.94 o 
  -3   5  10      568.89      550.75     13.02 o 
  -2   5  10     6210.28     6129.28     90.31 o 
  -1   5  10     1401.55     1333.55     19.06 o 
   0   5  10      217.80      201.41      8.20 o 
   1   5  10       15.95       16.06      4.08 o 
   2   5  10      132.35      110.56      5.15 o 
   3   5  10      367.50      376.42     14.77 o 
   4   5  10        0.02        1.18      7.11 o 
   5   5  10      720.95      733.80     21.36 o 
  -8   6  10      285.88      292.45     13.47 o 
  -7   6  10       43.66       20.23      8.23 o 
  -6   6  10     1281.44     1299.51     74.31 o 
  -5   6  10     1277.18     1247.04     57.50 o 
  -4   6  10        1.23        2.13      7.26 o 
  -3   6  10      526.97      524.01     23.27 o 
  -2   6  10      104.08      106.84      5.09 o 
  -1   6  10      287.18      284.14     11.16 o 
   0   6  10       71.14       72.59      6.02 o 
   1   6  10      650.23      650.17     16.05 o 
   2   6  10     1554.89     1507.20     22.85 o 
   3   6  10      306.30      285.00     11.15 o 
   4   6  10      152.03      161.07     10.27 o 
   5   6  10       58.33       57.37     13.50 o 
  -7   7  10      377.19      351.81     32.91 o 
  -6   7  10      662.76      640.19     29.84 o 
  -5   7  10      248.18      247.51     12.13 o 
  -4   7  10      449.68      452.23     15.75 o 
  -3   7  10        0.28       -0.03      5.48 o 
  -2   7  10      352.16      351.22      9.54 o 
  -1   7  10      145.24      153.56      7.87 o 
   0   7  10      506.81      544.19     16.52 o 
   1   7  10      649.51      652.00     11.75 o 
   2   7  10      180.00      170.29      8.68 o 
   3   7  10        1.97        6.32      7.69 o 
   4   7  10        2.22        6.83      9.40 o 
  -6   8  10       11.07       14.80     10.23 o 
  -5   8  10        7.86        3.03      9.36 o 
  -4   8  10      244.12      276.90     16.36 o 
  -3   8  10      965.64      975.90     30.11 o 
  -2   8  10      340.27      320.23     15.88 o 
  -1   8  10       15.59       20.67      7.03 o 
   0   8  10      331.67      339.13     10.99 o 
   1   8  10       77.14       75.53      7.20 o 
   2   8  10        0.18        5.39      8.40 o 
   3   8  10       47.19       70.10      9.80 o 
  -5   9  10       30.09       33.41     19.36 o 
  -4   9  10      322.26      354.01     34.81 o 
  -3   9  10      234.81      244.50     14.09 o 
  -2   9  10       14.18       20.62      7.63 o 
  -1   9  10       35.67       37.59      6.95 o 
   0   9  10      651.46      662.93     19.01 o 
   1   9  10      296.57      296.99     12.88 o 
  -9   1  11      166.57      146.82     10.76 o 
  -8   1  11      221.82      214.92     13.20 o 
  -7   1  11      194.80      201.07     12.22 o 
  -6   1  11      783.79      768.62     12.11 o 
  -5   1  11      784.75      794.75     11.21 o 
  -4   1  11       45.44       39.98      2.75 o 
  -3   1  11      695.52      698.50      9.28 o 
  -2   1  11      304.12      300.75      5.51 o 
  -1   1  11      356.36      371.36      7.08 o 
   0   1  11     1553.03     1559.68     22.59 o 
   1   1  11      616.68      636.90      8.77 o 
   2   1  11      484.34      500.61      8.52 o 
   3   1  11        0.31       -3.71      5.54 o 
   4   1  11      137.15      133.61      7.22 o 
   5   1  11        2.07        0.30      7.60 o 
   6   1  11       80.51       71.35      8.72 o 
  -9   2  11        2.76       -6.45      9.23 o 
  -8   2  11       75.28       64.55      8.70 o 
  -7   2  11      527.17      547.99     11.96 o 
  -6   2  11      731.77      752.09     11.88 o 
  -5   2  11     1412.08     1418.05     17.36 o 
  -4   2  11      607.20      622.08      8.77 o 
  -3   2  11     1797.73     1729.30     20.65 o 
  -2   2  11      651.75      630.83      8.70 o 
  -1   2  11      262.46      248.57      5.55 o 
   0   2  11     1287.12     1240.51     15.15 o 
   1   2  11      469.14      456.14      7.89 o 
   2   2  11      609.08      596.17      9.43 o 
   3   2  11      523.98      527.39     12.05 o 
   4   2  11      815.82      832.62     16.44 o 
   5   2  11      657.78      664.79     16.35 o 
   6   2  11      117.35      125.75     10.24 o 
  -9   3  11       35.33       15.88      9.53 o 
  -8   3  11       39.01       33.62      7.52 o 
  -7   3  11      308.88      290.82      9.32 o 
  -6   3  11      204.69      210.40      7.34 o 
  -5   3  11      151.38      148.85      6.35 o 
  -4   3  11      167.66      184.87      5.20 o 
  -3   3  11     2033.53     1972.29     23.48 o 
  -2   3  11      715.00      675.95      9.58 o 
  -1   3  11     2158.08     2116.19     25.43 o 
   0   3  11       85.16       82.02      3.78 o 
   1   3  11     2197.78     2190.71     27.11 o 
   2   3  11      382.45      409.80      8.39 o 
   3   3  11        0.23       -3.73      5.11 o 
   4   3  11      353.15      344.84     11.15 o 
   5   3  11      235.29      204.39     12.71 o 
   6   3  11       14.57        7.61      9.53 o 
  -9   4  11       57.02       36.89     14.83 o 
  -8   4  11       16.77       16.65      6.65 o 
  -7   4  11      490.70      521.60     12.88 o 
  -6   4  11      257.80      273.48      7.92 o 
  -5   4  11        8.35        3.31      3.94 o 
  -4   4  11      210.17      200.09      6.14 o 
  -3   4  11      108.31      102.46      4.57 o 
  -2   4  11      355.22      365.83      7.18 o 
  -1   4  11        0.29       -0.90      4.07 o 
   0   4  11      500.90      488.42      8.17 o 
   1   4  11      498.35      466.89      8.23 o 
   2   4  11       32.68       27.20      4.38 o 
   3   4  11        1.98        4.06      5.38 o 
   4   4  11      207.97      211.45     11.15 o 
   5   4  11        2.09       10.26      8.98 o 
  -8   5  11      406.24      406.03     22.41 o 
  -7   5  11       44.16       27.89      5.42 o 
  -6   5  11      273.25      269.78      9.71 o 
  -5   5  11       71.42       58.65      4.54 o 
  -4   5  11        6.32        6.93      4.12 o 
  -3   5  11      418.58      411.75     15.17 o 
  -2   5  11      283.62      281.18     10.73 o 
  -1   5  11      602.41      586.75     13.53 o 
   0   5  11      295.43      297.83      8.98 o 
   1   5  11       12.94       19.14      5.11 o 
   2   5  11        6.29        8.60      6.21 o 
   3   5  11      296.71      308.02     12.25 o 
   4   5  11      115.40      130.50     10.93 o 
   5   5  11        2.94        2.67     13.12 o 
  -8   6  11        0.93      -10.47     10.47 o 
  -7   6  11        0.55       -6.92      6.92 o 
  -6   6  11       89.38       92.73      9.39 o 
  -5   6  11     1258.62     1204.09     51.60 o 
  -4   6  11     1238.00     1213.40     39.29 o 
  -3   6  11       37.81       27.15      5.02 o 
  -2   6  11        1.36        0.50      5.20 o 
  -1   6  11        3.47        7.04      6.47 o 
   0   6  11      477.18      483.50     22.16 o 
   1   6  11       39.52       46.60      6.34 o 
   2   6  11      672.00      686.34     16.07 o 
   3   6  11      675.13      658.35     17.03 o 
   4   6  11      500.34      473.65     17.95 o 
  -7   7  11      178.85      171.14     11.58 o 
  -6   7  11       22.12       23.43      9.72 o 
  -5   7  11      200.33      206.26     11.60 o 
  -4   7  11       17.71       21.14      6.32 o 
  -3   7  11       36.55       43.51      7.30 o 
  -2   7  11      895.49      902.77     29.96 o 
  -1   7  11     1523.97     1519.03     53.49 o 
   0   7  11      776.38      751.21     19.60 o 
   1   7  11        2.50        1.91      7.54 o 
   2   7  11        1.47       -0.37      7.21 o 
   3   7  11       28.03       31.78      9.25 o 
  -6   8  11        2.81       12.08     10.61 o 
  -5   8  11      570.66      655.77     40.82 o 
  -4   8  11      399.94      461.69     15.09 o 
  -3   8  11        1.34       13.00      6.53 o 
  -2   8  11      240.16      251.27     10.92 o 
  -1   8  11        1.79       -1.18      6.56 o 
   0   8  11       17.21       15.98      7.09 o 
   1   8  11        4.79       11.99      8.20 o 
   2   8  11      334.73      354.94     14.58 o 
  -4   9  11       53.33       59.74     14.92 o 
  -3   9  11      118.72      120.65     14.99 o 
  -2   9  11       66.88       76.10      8.17 o 
  -1   9  11       96.64      121.00      8.19 o 
   0   9  11        2.51       17.50      8.43 o 
  -9   0  12      930.41      885.14     37.47 o 
  -8   0  12      407.70      392.46     23.42 o 
  -7   0  12      950.87     1001.29     39.03 o 
  -6   0  12     5421.33     5651.30    204.66 o 
  -5   0  12     2336.78     2467.11     74.02 o 
  -4   0  12      366.22      352.42      8.66 o 
  -3   0  12       32.74       30.29      3.69 o 
  -2   0  12     2113.93     2090.84     43.11 o 
  -1   0  12     4562.68     4539.08     66.43 o 
   0   0  12       77.83       92.22      4.88 o 
   1   0  12     6129.70     6072.26     93.72 o 
   2   0  12     1653.04     1605.94     35.00 o 
   3   0  12      197.35      189.74     14.78 o 
   4   0  12       15.30       13.30     10.39 o 
   5   0  12      421.20      442.45     19.94 o 
  -9   1  12      771.88      745.02     23.70 o 
  -8   1  12        0.80       -2.75      8.48 o 
  -7   1  12     1068.30     1091.63     29.57 o 
  -6   1  12      652.56      627.29     11.60 o 
  -5   1  12     2045.44     2088.54     30.43 o 
  -4   1  12      291.99      274.91      5.59 o 
  -3   1  12     2284.89     2327.05     33.14 o 
  -2   1  12     5430.60     5387.93     73.43 o 
  -1   1  12      475.42      477.01      7.07 o 
   0   1  12       48.14       46.10      3.38 o 
   1   1  12      110.14      109.17      5.68 o 
   2   1  12     2414.79     2473.07     36.07 o 
   3   1  12      674.87      695.29     14.66 o 
   4   1  12       17.99       23.40      6.63 o 
   5   1  12     1148.97     1124.90     23.49 o 
  -9   2  12      289.02      233.79     15.34 o 
  -8   2  12      952.00      948.28     27.21 o 
  -7   2  12      223.29      234.85     11.80 o 
  -6   2  12     1675.07     1719.12     25.86 o 
  -5   2  12      477.66      512.21      9.11 o 
  -4   2  12      612.10      640.60      9.71 o 
  -3   2  12     1683.35     1678.23     21.51 o 
  -2   2  12      422.04      412.20      6.74 o 
  -1   2  12     1171.66     1133.16     13.80 o 
   0   2  12        6.52        5.21      3.39 o 
   1   2  12     1074.53     1071.67     14.26 o 
   2   2  12      818.43      809.38     15.75 o 
   3   2  12       82.91       87.66      6.59 o 
   4   2  12      214.93      222.15     10.41 o 
   5   2  12       10.60        8.41      8.12 o 
  -9   3  12      144.95      121.18     10.65 o 
  -8   3  12      585.28      578.59     17.50 o 
  -7   3  12     2290.91     2355.11     46.71 o 
  -6   3  12       80.32       79.87      4.90 o 
  -5   3  12      788.44      789.20     13.45 o 
  -4   3  12     1053.92     1100.66     16.01 o 
  -3   3  12      487.10      483.51      8.27 o 
  -2   3  12      799.40      747.37     12.78 o 
  -1   3  12      695.47      678.77     10.16 o 
   0   3  12     2095.66     2029.16     24.66 o 
   1   3  12     1160.74     1162.95     19.25 o 
   2   3  12      122.53      113.67      6.90 o 
   3   3  12       45.18       35.46      6.39 o 
   4   3  12       88.42       96.60      7.31 o 
   5   3  12      176.91      188.15     12.58 o 
  -9   4  12      206.81      196.39     24.35 o 
  -8   4  12     1043.99     1045.31     25.29 o 
  -7   4  12        2.12       -5.55      5.55 o 
  -6   4  12      279.95      260.45      8.99 o 
  -5   4  12       46.11       49.99      4.54 o 
  -4   4  12     5683.39     5454.34     78.25 o 
  -3   4  12     2302.77     2257.74     32.80 o 
  -2   4  12       32.54       32.68      4.18 o 
  -1   4  12     1222.21     1178.06     17.02 o 
   0   4  12       11.49        4.15      5.31 o 
   1   4  12      351.93      346.29     11.66 o 
   2   4  12       11.76       11.88      5.30 o 
   3   4  12     1113.95     1173.94     29.32 o 
   4   4  12     1267.77     1288.80     38.40 o 
   5   4  12      277.76      269.72     19.95 o 
  -8   5  12      407.75      377.45     37.15 o 
  -7   5  12     1448.01     1467.74     43.02 o 
  -6   5  12      159.84      154.10     10.35 o 
  -5   5  12     1208.14     1155.52     29.04 o 
  -4   5  12      599.48      601.91     23.54 o 
  -3   5  12       83.33       73.51      7.31 o 
  -2   5  12      147.45      135.88      7.27 o 
  -1   5  12     1157.01     1141.15     20.98 o 
   0   5  12     3598.72     3451.99     52.54 o 
   1   5  12      645.86      617.35     17.43 o 
   2   5  12       22.87       32.76      7.01 o 
   3   5  12       85.73       78.01     10.28 o 
   4   5  12       36.81       25.01     10.66 o 
  -7   6  12        0.20       -4.44      7.34 o 
  -6   6  12      180.85      174.17     10.18 o 
  -5   6  12       21.97       22.87      5.09 o 
  -4   6  12      945.91      926.04     31.35 o 
  -3   6  12      600.71      573.14     13.79 o 
  -2   6  12       83.14       91.11      8.52 o 
  -1   6  12      721.26      714.67     24.43 o 
   0   6  12      138.59      149.29     13.42 o 
   1   6  12        1.31        5.51      6.64 o 
   2   6  12        8.32        1.92      8.29 o 
   3   6  12      202.48      215.57     15.12 o 
   4   6  12      312.38      267.57     25.91 o 
  -6   7  12       10.23       10.53     10.06 o 
  -5   7  12      522.53      555.91     30.87 o 
  -4   7  12      414.86      412.79     21.20 o 
  -3   7  12      142.16      162.46     12.34 o 
  -2   7  12      329.20      337.06     18.30 o 
  -1   7  12        1.45       10.69      6.26 o 
   0   7  12      119.72      131.03     13.13 o 
   1   7  12       34.98       42.82      8.23 o 
   2   7  12      186.07      186.28     11.96 o 
   3   7  12      383.00      367.25     19.83 o 
  -5   8  12      215.15      238.17     15.17 o 
  -4   8  12        1.81       21.33      7.09 o 
  -3   8  12        1.59       13.26      6.95 o 
  -2   8  12      296.12      306.67     18.52 o 
  -1   8  12      344.35      355.36     19.46 o 
   0   8  12       34.81       35.07      8.42 o 
   1   8  12      167.92      186.64     11.26 o 
  -3   9  12      102.40      122.39     19.05 o 
  -2   9  12      373.37      422.79     27.61 o 
  -1   9  12      325.38      317.16     22.51 o 
  -9   1  13      446.49      415.94     18.43 o 
  -8   1  13      140.45      133.58     10.35 o 
  -7   1  13       52.24       55.34      8.60 o 
  -6   1  13       37.85       44.84      6.28 o 
  -5   1  13        1.39        1.49      4.78 o 
  -4   1  13      198.27      193.17      5.98 o 
  -3   1  13       43.74       46.86      3.13 o 
  -2   1  13      481.44      494.71      7.77 o 
  -1   1  13      262.59      250.68      5.38 o 
   0   1  13     1831.78     1812.31     23.84 o 
   1   1  13        3.99       14.23      5.66 o 
   2   1  13      124.57      142.40      8.04 o 
   3   1  13       47.54       57.64      6.80 o 
   4   1  13       34.76       41.16      8.03 o 
   5   1  13        3.71        4.89      8.63 o 
  -9   2  13       14.13       -7.36     10.18 o 
  -8   2  13       39.41       33.18      9.15 o 
  -7   2  13       61.46       79.75      8.02 o 
  -6   2  13      520.81      547.91     11.06 o 
  -5   2  13     1322.20     1363.11     21.09 o 
  -4   2  13      796.96      760.64     13.05 o 
  -3   2  13      538.93      515.71      8.67 o 
  -2   2  13      107.94       96.36      3.92 o 
  -1   2  13      325.00      320.32      7.40 o 
   0   2  13       17.58       20.48      4.53 o 
   1   2  13       17.65       14.20      5.37 o 
   2   2  13      777.80      796.81     16.07 o 
   3   2  13      450.08      453.28     12.44 o 
   4   2  13      311.21      325.05     15.27 o 
   5   2  13      194.08      209.07     13.27 o 
  -9   3  13      437.32      406.69     18.40 o 
  -8   3  13      311.85      327.35     14.49 o 
  -7   3  13       90.13       76.36      8.23 o 
  -6   3  13       82.00       81.31      5.23 o 
  -5   3  13     1160.10     1067.85     17.24 o 
  -4   3  13      259.42      238.88      7.69 o 
  -3   3  13       31.29       34.85      4.44 o 
  -2   3  13     1206.45     1169.03     18.46 o 
  -1   3  13      510.22      497.31     10.09 o 
   0   3  13      368.90      358.19      8.70 o 
   1   3  13      436.43      416.62     10.60 o 
   2   3  13       47.16       55.61      6.43 o 
   3   3  13      159.79      183.20      9.95 o 
   4   3  13        4.65       17.90      8.09 o 
  -8   4  13       47.40       34.86      8.66 o 
  -7   4  13        2.96        7.51      6.75 o 
  -6   4  13      118.51      124.90      7.05 o 
  -5   4  13      216.90      264.49     10.52 o 
  -4   4  13      135.41      165.32      8.06 o 
  -3   4  13       33.51       42.19      5.49 o 
  -2   4  13        8.43        5.15      5.47 o 
  -1   4  13        9.97       10.41      6.29 o 
   0   4  13       25.67       39.82      6.81 o 
   1   4  13      239.18      232.87     12.56 o 
   2   4  13      393.86      443.73     30.98 o 
   3   4  13       78.09       76.87      9.08 o 
   4   4  13        0.21       -6.48     12.81 o 
  -8   5  13       12.29       -4.70     13.80 o 
  -7   5  13      166.82      149.11     10.73 o 
  -6   5  13      422.09      415.01     20.24 o 
  -5   5  13       22.04       16.31      5.46 o 
  -4   5  13       65.31       61.23      5.62 o 
  -3   5  13      116.36      110.01      6.45 o 
  -2   5  13      211.87      221.98     11.40 o 
  -1   5  13        7.12       15.37      6.66 o 
   0   5  13       13.39       22.54      7.10 o 
   1   5  13      773.99      793.71     32.36 o 
   2   5  13      164.62      147.57      9.17 o 
   3   5  13        5.46        2.93     10.59 o 
  -7   6  13      362.60      377.35     27.55 o 
  -6   6  13        2.61        0.05      7.05 o 
  -5   6  13        2.28        3.94      5.64 o 
  -4   6  13      142.18      144.37     13.16 o 
  -3   6  13     1307.08     1286.91     40.65 o 
  -2   6  13      591.56      577.99     23.75 o 
  -1   6  13        1.89        0.58      6.86 o 
   0   6  13       98.44      101.89      9.87 o 
   1   6  13       19.31       27.05      7.17 o 
   2   6  13        0.76        4.85      8.90 o 
   3   6  13       50.06       47.87     11.45 o 
  -6   7  13      448.37      487.88     40.50 o 
  -5   7  13        1.99       -2.52      6.98 o 
  -4   7  13      278.32      294.05     17.60 o 
  -3   7  13      318.26      350.75     19.56 o 
  -2   7  13        4.90       16.95      9.37 o 
  -1   7  13       22.09       30.09      7.41 o 
   0   7  13      702.62      723.77     17.08 o 
   1   7  13      491.53      460.44     14.54 o 
   2   7  13       91.43       94.75     10.02 o 
  -4   8  13        6.98       27.64     10.57 o 
  -3   8  13      499.64      524.94     28.28 o 
  -2   8  13       31.63       39.74      9.89 o 
  -1   8  13       56.09       61.35      9.08 o 
   0   8  13      363.61      386.90     16.05 o 
  -9   0  14      536.40      538.26     29.97 o 
  -8   0  14      100.42      102.72     14.36 o 
  -7   0  14      669.31      647.23     29.66 o 
  -6   0  14      167.86      173.28     17.80 o 
  -5   0  14     1641.08     1594.50     58.07 o 
  -4   0  14     4000.14     4265.16    198.46 o 
  -3   0  14     1669.04     1673.85     44.58 o 
  -2   0  14      240.77      233.40     11.18 o 
  -1   0  14      143.67      143.83      9.16 o 
   0   0  14      276.77      290.05     15.53 o 
   1   0  14      157.05      168.28     11.07 o 
   2   0  14       15.32       24.83     10.12 o 
   3   0  14     1577.83     1621.01     43.73 o 
   4   0  14      461.42      469.17     34.19 o 
  -9   1  14      106.72      110.92     11.45 o 
  -8   1  14     2164.16     2165.17     55.08 o 
  -7   1  14     1230.17     1293.62     34.77 o 
  -6   1  14      461.24      475.30     13.26 o 
  -5   1  14      992.92     1025.66     24.14 o 
  -4   1  14      216.76      184.71      7.35 o 
  -3   1  14      727.27      745.05     13.62 o 
  -2   1  14        6.73        6.22      3.98 o 
  -1   1  14     2914.57     2949.32     62.22 o 
   0   1  14     1093.51     1116.15     18.91 o 
   1   1  14      601.68      622.43     14.00 o 
   2   1  14      348.80      364.83     11.69 o 
   3   1  14       16.13       30.01      7.20 o 
   4   1  14      103.83      116.20      9.19 o 
  -9   2  14      663.92      635.03     22.47 o 
  -8   2  14       70.18       78.52     10.18 o 
  -7   2  14      856.67      858.07     22.05 o 
  -6   2  14      376.29      400.64     14.31 o 
  -5   2  14      482.33      454.55     13.43 o 
  -4   2  14     2428.79     2407.61     35.52 o 
  -3   2  14       10.04        0.82      4.55 o 
  -2   2  14     1048.53     1071.87     19.33 o 
  -1   2  14      616.30      615.39     12.44 o 
   0   2  14      387.32      386.96     10.30 o 
   1   2  14      821.67      850.25     16.79 o 
   2   2  14      210.35      241.33     10.83 o 
   3   2  14      557.26      577.95     14.49 o 
   4   2  14      132.55      132.31     11.04 o 
  -8   3  14       69.32       63.04      9.13 o 
  -7   3  14      151.33      158.46     11.88 o 
  -6   3  14     1278.06     1243.02     24.38 o 
  -5   3  14     1105.41     1082.04     17.68 o 
  -4   3  14       37.43       39.11      4.96 o 
  -3   3  14     1015.05     1017.41     16.80 o 
  -2   3  14      464.88      430.41     12.84 o 
  -1   3  14      455.99      412.98     12.16 o 
   0   3  14       93.88       84.74      7.38 o 
   1   3  14      498.45      541.82     15.53 o 
   2   3  14     1216.44     1274.68     36.84 o 
   3   3  14      105.78      116.34     12.49 o 
   4   3  14       57.80       52.40     13.40 o 
  -8   4  14       71.49       58.88      9.32 o 
  -7   4  14      668.39      652.11     22.27 o 
  -6   4  14     1085.33     1095.57     31.37 o 
  -5   4  14       27.45       34.45      5.27 o 
  -4   4  14       35.84       26.35      5.88 o 
  -3   4  14      109.74      100.48      6.37 o 
  -2   4  14     2190.88     2097.03     38.56 o 
  -1   4  14      739.21      704.72     16.21 o 
   0   4  14       56.11       54.97      7.49 o 
   1   4  14      456.32      460.81     18.16 o 
   2   4  14      186.26      181.40     21.00 o 
   3   4  14        1.91       13.79     11.37 o 
  -7   5  14        1.17       -8.33      8.33 o 
  -6   5  14      493.96      480.52     23.12 o 
  -5   5  14      713.99      683.94     22.69 o 
  -4   5  14       77.86       63.54      6.26 o 
  -3   5  14     1945.29     1929.54     45.74 o 
  -2   5  14      656.81      656.18     16.37 o 
  -1   5  14        8.45        2.45      7.13 o 
   0   5  14       14.06       13.37      7.67 o 
   1   5  14      548.79      594.50     24.39 o 
   2   5  14      601.71      622.13     38.81 o 
   3   5  14       49.18       42.79     11.46 o 
  -6   6  14      507.73      584.45     49.60 o 
  -5   6  14        0.46       11.02      7.57 o 
  -4   6  14      402.35      395.22     25.78 o 
  -3   6  14       21.41       30.16      7.75 o 
  -2   6  14      556.40      561.74     23.72 o 
  -1   6  14      116.23      103.57      7.96 o 
   0   6  14      211.41      245.58     21.91 o 
   1   6  14      672.30      641.83     20.12 o 
   2   6  14       24.83       25.92     11.33 o 
  -5   7  14      114.52      116.69     11.32 o 
  -4   7  14       81.29       88.02      8.37 o 
  -3   7  14      310.68      307.57     13.16 o 
  -2   7  14      142.59      164.82     21.36 o 
  -1   7  14      149.35      145.89     10.57 o 
   0   7  14      362.95      363.54     15.63 o 
   1   7  14       25.45       20.37     10.93 o 
  -3   8  14      120.96      132.09     20.61 o 
  -2   8  14        2.27       14.58     10.28 o 
  -8   1  15       26.45       24.09     10.22 o 
  -7   1  15      255.54      273.45     15.45 o 
  -6   1  15      236.63      232.62     13.07 o 
  -5   1  15       19.35       16.51      6.73 o 
  -4   1  15      142.56      119.25      8.90 o 
  -3   1  15       26.90       21.75      5.41 o 
  -2   1  15       56.82       69.98      5.40 o 
  -1   1  15      202.41      216.36      9.03 o 
   0   1  15      369.46      396.98     11.64 o 
   1   1  15       14.60       10.95      6.70 o 
   2   1  15      380.28      391.84     12.54 o 
   3   1  15       28.28       40.38      8.29 o 
  -8   2  15      101.64      110.97     11.16 o 
  -7   2  15        8.16       20.07      8.78 o 
  -6   2  15       48.94       55.24      8.53 o 
  -5   2  15      122.70      128.64      8.62 o 
  -4   2  15      623.06      616.63     13.30 o 
  -3   2  15      622.40      635.86     15.63 o 
  -2   2  15      384.76      376.53     12.73 o 
  -1   2  15       51.95       54.21      7.12 o 
   0   2  15       28.74       29.46      8.14 o 
   1   2  15        1.37        5.77      6.70 o 
   2   2  15       56.67       61.00      7.69 o 
   3   2  15      189.08      196.62     11.24 o 
  -8   3  15      112.49      119.57     13.76 o 
  -7   3  15      513.99      518.14     17.34 o 
  -6   3  15      321.99      326.19     14.32 o 
  -5   3  15       42.05       45.25      6.20 o 
  -4   3  15      125.82      125.57      6.99 o 
  -3   3  15       20.75        8.38      7.11 o 
  -2   3  15        5.04       -1.35      7.30 o 
  -1   3  15      416.39      423.23     12.98 o 
   0   3  15      348.49      363.80     13.18 o 
   1   3  15      524.66      545.44     23.97 o 
   2   3  15      140.02      152.73     17.37 o 
   3   3  15        8.04       17.15     13.52 o 
  -7   4  15        5.28        0.05      9.08 o 
  -6   4  15       28.26       17.21      7.46 o 
  -5   4  15        0.97       -3.95      7.28 o 
  -4   4  15      397.70      392.80     14.19 o 
  -3   4  15      163.33      177.51      9.99 o 
  -2   4  15        0.73       -7.43      7.66 o 
  -1   4  15      190.85      181.89     10.54 o 
   0   4  15       52.23       58.82     10.33 o 
   1   4  15        0.32        6.79      9.19 o 
   2   4  15        2.89       15.36     14.47 o 
   3   4  15       59.46       48.32     13.63 o 
  -7   5  15        2.33       -8.23      9.35 o 
  -6   5  15       13.36       25.84      7.99 o 
  -5   5  15      741.86      762.33     33.57 o 
  -4   5  15        7.34       16.28      7.87 o 
  -3   5  15        5.83        6.23      7.84 o 
  -2   5  15      176.45      183.64     10.50 o 
  -1   5  15        1.84        4.78      7.79 o 
   0   5  15       31.10       49.11      8.42 o 
   1   5  15       80.37      148.75     48.90 o 
   2   5  15       54.59       56.09     11.55 o 
  -6   6  15      264.29      303.25     31.70 o 
  -5   6  15      168.61      199.31     15.86 o 
  -4   6  15      129.60      128.33      9.06 o 
  -3   6  15        0.16        0.42      8.31 o 
  -2   6  15      217.94      225.66     16.76 o 
  -1   6  15      297.90      324.47     26.62 o 
   0   6  15       90.88      111.77     12.43 o 
   1   6  15       53.47       57.28     11.28 o 
  -4   7  15       47.62       64.49      8.85 o 
  -3   7  15       12.65       25.64      8.80 o 
  -2   7  15      644.05      678.87     35.98 o 
  -1   7  15      156.19      141.98     17.42 o 
  -8   0  16       30.25       57.45     15.61 o 
  -7   0  16     1457.92     1530.81     57.76 o 
  -6   0  16       14.99       37.15     14.05 o 
  -5   0  16      119.56      118.02     15.61 o 
  -4   0  16       55.16       55.26     14.99 o 
  -3   0  16     2488.75     2397.57     63.80 o 
  -2   0  16     1307.51     1401.80     52.24 o 
  -1   0  16      139.95      134.56     11.35 o 
   0   0  16      590.44      625.40     22.05 o 
   1   0  16       26.95       29.29     13.11 o 
   2   0  16      118.43      141.27     13.19 o 
   3   0  16        0.33       -4.58     12.41 o 
  -8   1  16      151.83      133.40     11.77 o 
  -7   1  16       94.50       85.01     10.81 o 
  -6   1  16     2169.93     2157.72     46.55 o 
  -5   1  16      404.14      402.71     13.20 o 
  -4   1  16      997.32      982.19     21.33 o 
  -3   1  16      418.87      449.16     13.76 o 
  -2   1  16        1.64        1.02      6.91 o 
  -1   1  16      398.92      396.30     13.85 o 
   0   1  16      377.93      413.38     12.50 o 
   1   1  16      600.41      642.06     15.26 o 
   2   1  16      437.76      476.39     14.98 o 
   3   1  16        0.36       -4.50      9.62 o 
  -8   2  16      160.14      161.27     14.67 o 
  -7   2  16      761.09      757.55     21.39 o 
  -6   2  16       32.42       52.32      9.27 o 
  -5   2  16      722.38      708.97     17.30 o 
  -4   2  16      191.23      189.67     12.48 o 
  -3   2  16      290.42      276.64     11.83 o 
  -2   2  16      906.00      881.67     22.13 o 
  -1   2  16        0.48       -5.70      8.14 o 
   0   2  16      603.18      645.25     19.75 o 
   1   2  16      114.76      111.25      9.79 o 
   2   2  16        2.39        6.97     10.32 o 
  -7   3  16       13.62       22.31      9.54 o 
  -6   3  16      348.58      350.82     18.22 o 
  -5   3  16       17.78       12.74      7.63 o 
  -4   3  16      819.30      786.64     18.27 o 
  -3   3  16      681.77      668.91     16.76 o 
  -2   3  16      104.85      116.11      7.94 o 
  -1   3  16      966.04      987.38     20.54 o 
   0   3  16      115.62      113.91     13.69 o 
   1   3  16       16.16       20.40      9.51 o 
   2   3  16       65.22       74.41     14.92 o 
  -7   4  16      383.15      360.34     16.41 o 
  -6   4  16       22.95       29.61      9.80 o 
  -5   4  16     1163.92     1214.80     26.36 o 
  -4   4  16      775.13      780.60     20.73 o 
  -3   4  16        0.97       -8.03      8.03 o 
  -2   4  16       69.42       71.45      7.94 o 
  -1   4  16      238.30      234.12     12.72 o 
   0   4  16      502.68      514.88     30.28 o 
   1   4  16      144.31      140.38     11.71 o 
   2   4  16      419.32      430.77     31.69 o 
  -6   5  16       94.90      108.24      8.89 o 
  -5   5  16        5.14        9.91      9.10 o 
  -4   5  16      195.74      191.90     14.69 o 
  -3   5  16       37.20       19.64      8.47 o 
  -2   5  16       25.28       35.77      8.06 o 
  -1   5  16     1051.02     1062.76     23.63 o 
   0   5  16      271.06      238.87     14.79 o 
   1   5  16       10.95       17.98     10.00 o 
  -5   6  16      440.69      488.18     23.73 o 
  -4   6  16      151.82      157.62     10.13 o 
  -3   6  16       12.60       10.78      9.37 o 
  -2   6  16      159.78      166.08     10.30 o 
  -1   6  16        0.53        0.18      9.81 o 
   0   6  16       37.47       38.13     12.45 o 
  -7   1  17       33.72       31.52     11.13 o 
  -6   1  17       29.23       39.44     10.91 o 
  -5   1  17      122.61      121.98     10.89 o 
  -4   1  17       69.40       64.10     10.55 o 
  -3   1  17       95.57       94.59     11.30 o 
  -2   1  17        2.53       -2.06      8.14 o 
  -1   1  17        4.52        8.73      8.70 o 
   0   1  17       29.12       42.29      9.29 o 
   1   1  17       61.47       75.85     10.13 o 
   2   1  17      185.32      210.96     35.57 o 
  -7   2  17        0.33       -0.39     10.98 o 
  -6   2  17      101.95      125.23     10.93 o 
  -5   2  17       60.79       62.57     10.50 o 
  -4   2  17       60.38       86.20     10.92 o 
  -3   2  17      196.24      198.12     11.88 o 
  -2   2  17      423.58      443.73     14.88 o 
  -1   2  17      146.58      153.08      9.77 o 
   0   2  17       27.08       26.42      9.37 o 
   1   2  17       41.62       50.13     10.41 o 
   2   2  17        0.49      -12.89     12.89 o 
  -7   3  17        6.65        7.18     17.17 o 
  -6   3  17       52.59       61.45     10.59 o 
  -5   3  17      438.02      466.33     18.00 o 
  -4   3  17        0.35       -1.32      8.10 o 
  -3   3  17       67.93       82.80      8.77 o 
  -2   3  17       98.26      101.31      8.66 o 
  -1   3  17        8.04       -0.91      9.74 o 
   0   3  17       35.27       32.02      9.79 o 
   1   3  17      494.19      523.04     27.51 o 
  -6   4  17      155.98      198.24     18.55 o 
  -5   4  17       17.30       22.62      8.47 o 
  -4   4  17        6.05        8.02     10.55 o 
  -3   4  17       10.42       10.75     11.45 o 
  -2   4  17       89.98       91.25      9.31 o 
  -1   4  17       32.30       46.83      9.51 o 
   0   4  17        7.83       23.21     10.48 o 
  -5   5  17      118.95      143.42      9.65 o 
  -4   5  17       18.14       20.05     12.26 o 
  -3   5  17      143.63      136.26     10.09 o 
  -2   5  17      113.41      120.87      9.34 o 
  -1   5  17       34.58       53.06      9.71 o 
  -6   0  18      240.84      263.82     25.91 o 
  -5   0  18     1005.42     1049.05     44.65 o 
  -4   0  18       45.56       61.51     17.80 o 
  -3   0  18      115.25      116.15     19.67 o 
  -2   0  18        3.93       14.36     19.67 o 
  -1   0  18      580.53      625.06     38.09 o 
   0   0  18      603.20      654.10     39.34 o 
   1   0  18       13.09       63.69     25.91 o 
  -6   1  18      160.61      200.15     17.55 o 
  -5   1  18      186.69      205.39     15.29 o 
  -4   1  18     1132.88     1142.56     29.03 o 
  -3   1  18        7.25       30.16     11.85 o 
  -2   1  18      672.92      721.28     23.05 o 
  -1   1  18      398.88      423.33     15.99 o 
   0   1  18       36.42       51.68     10.12 o 
   1   1  18       20.48       25.77     11.79 o 
  -6   2  18      430.68      448.80     18.34 o 
  -5   2  18      408.93      462.41     18.68 o 
  -4   2  18       11.82       19.38     11.45 o 
  -3   2  18      546.72      559.46     20.79 o 
  -2   2  18       15.77       17.44      9.11 o 
  -1   2  18      171.68      184.82     14.73 o 
   0   2  18      162.38      165.57     11.17 o 
  -6   3  18      552.96      592.90     34.03 o 
  -5   3  18        3.41       12.16     11.14 o 
  -4   3  18      335.34      361.21     19.05 o 
  -3   3  18       26.03       21.38      9.51 o 
  -2   3  18       65.13       61.80      9.74 o 
  -1   3  18      253.16      275.88     22.23 o 
   0   3  18      213.28      212.29     14.99 o 
  -5   4  18      184.19      179.53     20.92 o 
  -4   4  18      141.97      152.42     10.02 o 
  -3   4  18      574.54      587.82     17.27 o 
  -2   4  18      322.04      300.35     14.42 o 
  -1   4  18        0.38        5.35     10.12 o 
  -5   1  19        9.88       34.50     13.03 o 
  -4   1  19       40.63       68.40     12.69 o 
  -3   1  19       12.46       32.24     13.05 o 
  -2   1  19        6.99       27.27     13.49 o 
  -1   1  19       67.00      105.31     15.00 o 
  -5   2  19       71.79       96.65     12.48 o 
  -4   2  19       92.16      122.06     13.17 o 
  -3   2  19      125.68      146.59     13.69 o 
  -2   2  19        7.06       17.32     13.63 o 
  -1   2  19       61.24       67.44     23.73 o 
  -3   3  19       60.94       74.91     13.26 o 
                                                 
